# Supplementary material for: 7,11-Bis(4-methyl­phen­yl)-2,4,8,10-tetra­azaspiro­[5.5]undecane-1,3,5,9-tetra­one
Source: Acta Crystallogr Sect E Struct Rep Online. 2008 Jul 19;64(Pt 8):o1555. doi: 10.1107/S1600536808022113 (PMC2961972; doi:10.1107/S1600536808022113)
Supplement: Supplementary file 1 [file e-64-o1555-sup1.cif]

##############################################################################
###                                                                        ###
###        Electronic paper (Acta Crystallographica Section E)             ###
###                                                                        ###
##############################################################################
#                                                                            #
# This CIF contains the data in a paper accepted for publication in Acta     #
# Crystallographica Section E. It conforms to the requirements of Notes      #
# for Authors for Section E, and has been peer reviewed under the auspices   #
# of the IUCr Commission on Journals.                                        #
#                                                                            #
# Full details of the Crystallographic Information File format               #
# are given in the paper "The Crystallographic Information File (CIF):       #
# a New Standard Archive File for Crystallography" by S. R. Hall, F. H.      #
# Allen and I. D. Brown [Acta Cryst. (1991), A47, 655-685].                  #
#                                                                            #
# The current version of the core CIF dictionary is obtainable from          #
# ftp://ftp.iucr.org/pub/cif_core.dic. The current version number is 2.4.    #
#                                                                            #
# Software is freely available for graphical display of the structure(s) in  #
# this CIF.  For information consult the CIF home page http://www.iucr.org/  #
# cif/home.html                                                              #
#                                                                            #
# This file may be used for bona fide research purposes within the           #
# scientific community so long as proper attribution is given to the journal # 
# article from which it was obtained.                                        #
#                                                                            #
##############################################################################
                                             
data_global
_audit_creation_method     'WinGX routine CIF_UPDATE'
_audit_conform_dict_name     cif_core.dic
_audit_conform_dict_version     2.3
_journal_date_recd_electronic     2008-07-11
_journal_date_accepted     2008-07-15
_journal_name_full     'Acta Crystallographica, Section E'
_journal_year     2008
_journal_volume     64
_journal_issue      8
_journal_page_first     o1555
_journal_page_last     o1555
_journal_paper_category     QO
_journal_coeditor_code     HK2496
_publ_contact_author_name     'Bazgir, Ayoob'
_publ_contact_author_address
;
Department of Chemistry
Islamic Azad University,
Dorood Branch,
Dorood 688173551
Iran
;
_publ_contact_author_email     a_bazgir@yahoo.com
_publ_contact_author_fax     '98(21)55277851'
_publ_contact_author_phone     '98(21)55277852'
_publ_section_title
;
7,11-Bis(4-methylphenyl)-2,4,8,10-tetraazaspiro[5.5]undecane-1,3,5,9-tetraone
;
loop_
    _publ_author_name
    _publ_author_address
    'Ali Mohammad Astaraki'
;
Department of Chemistry,
Islamic Azad University,
Dorood Branch,
Dorood 688173551
Iran
;
    'Bazgir, Ayoob'
;
Department of Chemistry,
Islamic Azad University,
Dorood Branch,
Dorood 688173551
Iran
;
    'Faraji, Fereshteh'
;
Department of Chemistry,
Faculty of Science,
Karaj Branch,
Karaj
Iran
;
data_I
_audit_creation_method     'WinGX routine CIF_UPDATE'
_chemical_name_systematic
;
7,11-Bis(4-methylphenyl)-2,4,8,10-tetraazaspiro[5.5]undecane-1,3,5,9-tetraone
;
_chemical_formula_moiety     'C21 H20 N4 O4'
_chemical_formula_sum     'C21 H20 N4 O4'
_chemical_formula_iupac     'C21 H20 N4 O4'
_chemical_formula_weight     392.41
_symmetry_cell_setting     monoclinic
_symmetry_space_group_name_H-M     'P 21/n'
_symmetry_space_group_name_Hall     '-P 2yn'
loop_
    _symmetry_equiv_pos_as_xyz
    'x, y, z'
    '-x+1/2, y+1/2, -z+1/2'
    '-x, -y, -z'
    'x-1/2, -y-1/2, z-1/2'
_cell_length_a     8.852(2)
_cell_length_b     12.538(3)
_cell_length_c     17.259(4)
_cell_angle_alpha     90
_cell_angle_beta     104.483(18)
_cell_angle_gamma     90
_cell_volume     1854.6(8)
_cell_formula_units_Z     4
_cell_measurement_reflns_used     2021
_cell_measurement_theta_min     2.03
_cell_measurement_theta_max     28.07
_cell_measurement_temperature     298(2)
_exptl_crystal_description     prism
_exptl_crystal_colour     yellow
_exptl_crystal_size_max     0.15
_exptl_crystal_size_mid     0.11
_exptl_crystal_size_min     0.1
_exptl_crystal_density_diffrn     1.405
_exptl_crystal_density_method     'not measured'
_exptl_crystal_F_000     824
_exptl_absorpt_coefficient_mu     0.1
_exptl_absorpt_correction_type     Numerical
_exptl_absorpt_process_details
            'shape of crystal determined optically (X-SHAPE; Stoe & Cie, 2005))'
_exptl_absorpt_correction_T_min     0.979
_exptl_absorpt_correction_T_max     0.991
_diffrn_radiation_type     MoK\a
_diffrn_radiation_wavelength     0.71073
_diffrn_measurement_device_type     'Stoe IPDSII'
_diffrn_measurement_method     'rotation method'
_diffrn_reflns_number     17766
_diffrn_reflns_av_R_equivalents     0.0929
_diffrn_reflns_theta_min     2.03
_diffrn_reflns_theta_max     28.07
_diffrn_reflns_theta_full     28.07
_diffrn_measured_fraction_theta_max     0.985
_diffrn_measured_fraction_theta_full     0.985
_diffrn_reflns_limit_h_min     -11
_diffrn_reflns_limit_h_max     11
_diffrn_reflns_limit_k_min     -16
_diffrn_reflns_limit_k_max     16
_diffrn_reflns_limit_l_min     -22
_diffrn_reflns_limit_l_max     22
_diffrn_standards_number     0
_reflns_number_total     4456
_reflns_number_gt     3107
_reflns_threshold_expression     I>2\s(I)
_refine_ls_structure_factor_coef     Fsqd
_refine_ls_matrix_type     full
_refine_ls_R_factor_gt     0.0806
_refine_ls_wR_factor_ref     0.1479
_refine_ls_goodness_of_fit_ref     1.125
_refine_ls_restrained_S_all     1.125
_refine_ls_number_reflns     4456
_refine_ls_number_parameters     278
_refine_ls_number_restraints     0
_refine_ls_hydrogen_treatment     mixed
_refine_ls_weighting_scheme     calc
_refine_ls_weighting_details
         'calc w=1/[\s^2^(Fo^2^)+(0.0701P)^2^+0.8069P] where P=(Fo^2^+2Fc^2^)/3'
_refine_ls_shift/su_max     0.003
_refine_diff_density_max     0.426
_refine_diff_density_min     -0.441
_refine_ls_extinction_method     none
loop_
    _atom_type_symbol
    _atom_type_description
    _atom_type_scat_dispersion_real
    _atom_type_scat_dispersion_imag
    _atom_type_scat_source
    C C 0.0033 0.0016 'International Tables Vol C Tables 4.2.6.8 and 6.1.1.4'
    H H 0 0 'International Tables Vol C Tables 4.2.6.8 and 6.1.1.4'
    N N 0.0061 0.0033 'International Tables Vol C Tables 4.2.6.8 and 6.1.1.4'
    O O 0.0106 0.006 'International Tables Vol C Tables 4.2.6.8 and 6.1.1.4'
_computing_data_collection     'X-AREA (Stoe & Cie, 2005)'
_computing_cell_refinement     'X-AREA (Stoe & Cie, 2005)'
_computing_data_reduction     'X-RED (Stoe & Cie, 2005)'
_computing_structure_solution     'SHELXS97 (Sheldrick, 2008)'
_computing_structure_refinement     'SHELXL97 (Sheldrick, 2008)'
_computing_molecular_graphics     'ORTEP-3 for Windows (Farrugia, 1997)'
_computing_publication_material     'WinGX (Farrugia, 1999)'
loop_
    _atom_site_type_symbol
    _atom_site_label
    _atom_site_fract_x
    _atom_site_fract_y
    _atom_site_fract_z
    _atom_site_U_iso_or_equiv
    _atom_site_adp_type
    _atom_site_calc_flag
    _atom_site_refinement_flags
    _atom_site_occupancy
    _atom_site_disorder_assembly
    _atom_site_disorder_group
    O O1 1.0239(3) 0.62989(17) 0.65204(12) 0.0446(5) Uani d . 1 . .
    O O2 1.0451(3) 0.60240(17) 0.43863(13) 0.0463(6) Uani d . 1 . .
    O O3 0.7614(3) 0.63921(19) 0.18421(13) 0.0522(6) Uani d . 1 . .
    O O4 0.6359(3) 0.85414(18) 0.36650(13) 0.0520(6) Uani d . 1 . .
    N N1 0.8229(3) 0.6195(2) 0.54163(15) 0.0417(6) Uani d . 1 . .
    H H1B 0.809(5) 0.559(4) 0.553(3) 0.076(14) Uiso d . 1 . .
    N N2 0.9943(3) 0.7595(2) 0.55764(14) 0.0403(6) Uani d . 1 . .
    H H2B 1.069(4) 0.787(3) 0.582(2) 0.046(10) Uiso d . 1 . .
    N N3 0.8909(3) 0.6150(2) 0.31407(15) 0.0393(6) Uani d . 1 . .
    H H3 0.936(4) 0.563(3) 0.3020(19) 0.032(8) Uiso d . 1 . .
    N N4 0.7093(3) 0.7516(2) 0.27656(14) 0.0381(6) Uani d . 1 . .
    H H4D 0.646(4) 0.787(3) 0.239(2) 0.045(9) Uiso d . 1 . .
    C C1 0.4632(4) 0.5999(3) 0.3870(2) 0.0453(7) Uani d . 1 . .
    H H1 0.4228 0.6665 0.3944 0.054 Uiso calc R 1 . .
    C C2 0.3664(4) 0.5232(3) 0.3421(2) 0.0516(8) Uani d . 1 . .
    H H2 0.2622 0.5397 0.3196 0.062 Uiso calc R 1 . .
    C C3 0.4211(4) 0.4227(3) 0.33000(18) 0.0455(7) Uani d . 1 . .
    C C4 0.3157(5) 0.3384(3) 0.2819(2) 0.0634(10) Uani d . 1 . .
    H H4A 0.3123 0.2776 0.3152 0.076 Uiso calc R 1 . .
    H H4B 0.3556 0.3172 0.2374 0.076 Uiso calc R 1 . .
    H H4C 0.2125 0.3668 0.2626 0.076 Uiso calc R 1 . .
    C C5 0.5765(4) 0.4012(3) 0.3651(2) 0.0489(8) Uani d . 1 . .
    H H5 0.6162 0.334 0.3587 0.059 Uiso calc R 1 . .
    C C6 0.6746(4) 0.4773(2) 0.40958(19) 0.0448(7) Uani d . 1 . .
    H H6 0.7787 0.4606 0.432 0.054 Uiso calc R 1 . .
    C C7 0.6191(3) 0.5784(2) 0.42101(16) 0.0363(6) Uani d . 1 . .
    C C8 0.7243(3) 0.6631(2) 0.46862(16) 0.0357(6) Uani d . 1 . .
    H H8 0.6568 0.7166 0.4842 0.043 Uiso calc R 1 . .
    C C9 0.9505(4) 0.6683(2) 0.58658(16) 0.0361(6) Uani d . 1 . .
    C C10 0.9253(3) 0.8080(2) 0.48001(16) 0.0349(6) Uani d . 1 . .
    H H10 0.8511 0.8621 0.4885 0.042 Uiso calc R 1 . .
    C C11 1.0480(4) 0.8656(2) 0.44822(17) 0.0374(7) Uani d . 1 . .
    C C12 1.0027(4) 0.9543(2) 0.39888(18) 0.0417(7) Uani d . 1 . .
    H H12 0.8984 0.9746 0.3844 0.05 Uiso calc R 1 . .
    C C13 1.1118(4) 1.0120(2) 0.3715(2) 0.0491(8) Uani d . 1 . .
    H H13 1.0792 1.0695 0.3374 0.059 Uiso calc R 1 . .
    C C14 1.2688(4) 0.9861(2) 0.3938(2) 0.0474(8) Uani d . 1 . .
    C C15 1.3894(5) 1.0521(3) 0.3674(3) 0.0694(11) Uani d . 1 . .
    H H15A 1.3866 1.124 0.3862 0.083 Uiso calc R 1 . .
    H H15B 1.3673 1.0521 0.3101 0.083 Uiso calc R 1 . .
    H H15C 1.4911 1.0224 0.3892 0.083 Uiso calc R 1 . .
    C C16 1.3123(4) 0.8966(3) 0.4421(2) 0.0511(8) Uani d . 1 . .
    H H16 1.4168 0.8768 0.4568 0.061 Uiso calc R 1 . .
    C C17 1.2051(4) 0.8368(3) 0.46843(19) 0.0455(8) Uani d . 1 . .
    H H17 1.2375 0.7769 0.4999 0.055 Uiso calc R 1 . .
    C C18 0.8296(3) 0.7230(2) 0.42113(15) 0.0340(6) Uani d . 1 . .
    C C19 0.9342(3) 0.6434(2) 0.39333(16) 0.0335(6) Uani d . 1 . .
    C C20 0.7848(3) 0.6665(2) 0.25345(17) 0.0356(6) Uani d . 1 . .
    C C21 0.7178(3) 0.7831(2) 0.35308(16) 0.0343(6) Uani d . 1 . .
loop_
    _atom_site_aniso_label
    _atom_site_aniso_U_11
    _atom_site_aniso_U_22
    _atom_site_aniso_U_33
    _atom_site_aniso_U_12
    _atom_site_aniso_U_13
    _atom_site_aniso_U_23
    O1 0.0555(13) 0.0453(11) 0.0249(10) -0.0030(10) -0.0049(9) 0.0011(8)
    O2 0.0490(13) 0.0443(11) 0.0358(11) 0.0170(10) -0.0075(10) -0.0017(9)
    O3 0.0634(15) 0.0587(14) 0.0279(11) 0.0076(12) -0.0013(10) -0.0114(10)
    O4 0.0593(14) 0.0517(13) 0.0381(12) 0.0261(11) -0.0007(10) -0.0024(10)
    N1 0.0491(15) 0.0430(14) 0.0264(12) -0.0046(12) -0.0030(11) 0.0014(10)
    N2 0.0495(15) 0.0402(13) 0.0231(11) -0.0030(12) -0.0059(11) -0.0012(10)
    N3 0.0442(14) 0.0381(13) 0.0312(13) 0.0117(11) 0.0012(10) -0.0082(10)
    N4 0.0440(14) 0.0405(13) 0.0233(11) 0.0111(11) -0.0040(10) 0.0010(10)
    C1 0.0410(16) 0.0415(16) 0.0491(19) 0.0038(13) 0.0031(14) -0.0023(13)
    C2 0.0364(16) 0.059(2) 0.053(2) -0.0003(15) -0.0014(14) 0.0024(16)
    C3 0.0520(19) 0.0473(17) 0.0335(15) -0.0100(14) 0.0041(14) 0.0023(13)
    C4 0.070(2) 0.051(2) 0.060(2) -0.0199(18) 0.0006(19) -0.0005(17)
    C5 0.059(2) 0.0394(16) 0.0446(18) 0.0011(15) 0.0052(15) -0.0016(13)
    C6 0.0437(17) 0.0436(16) 0.0422(17) 0.0069(13) 0.0012(14) -0.0002(13)
    C7 0.0394(15) 0.0402(15) 0.0259(13) 0.0013(12) 0.0017(11) 0.0023(11)
    C8 0.0411(15) 0.0398(14) 0.0231(12) 0.0060(12) 0.0023(11) -0.0020(11)
    C9 0.0441(16) 0.0401(14) 0.0214(12) 0.0050(12) 0.0034(11) -0.0023(11)
    C10 0.0435(15) 0.0327(13) 0.0233(13) 0.0067(12) -0.0014(11) -0.0034(10)
    C11 0.0508(17) 0.0291(13) 0.0283(13) 0.0034(12) 0.0025(12) -0.0022(11)
    C12 0.0504(18) 0.0349(14) 0.0375(16) 0.0116(13) 0.0067(13) 0.0021(12)
    C13 0.072(2) 0.0317(14) 0.0444(18) 0.0090(15) 0.0163(16) 0.0030(13)
    C14 0.058(2) 0.0382(15) 0.0455(18) 0.0030(14) 0.0127(15) -0.0037(13)
    C15 0.074(3) 0.054(2) 0.081(3) -0.007(2) 0.021(2) 0.009(2)
    C16 0.0467(18) 0.0494(18) 0.053(2) 0.0031(15) 0.0053(15) 0.0036(15)
    C17 0.0488(18) 0.0423(16) 0.0401(17) 0.0082(14) 0.0012(14) 0.0065(13)
    C18 0.0415(15) 0.0334(13) 0.0221(12) 0.0081(12) -0.0018(11) -0.0019(10)
    C19 0.0374(15) 0.0328(13) 0.0263(13) 0.0054(11) 0.0001(11) -0.0011(10)
    C20 0.0372(15) 0.0376(14) 0.0277(13) -0.0025(12) 0.0002(11) -0.0015(11)
    C21 0.0367(14) 0.0347(13) 0.0265(13) 0.0078(12) -0.0013(11) 0.0006(11)
_geom_special_details
;
All e.s.d.'s (except the e.s.d. in the dihedral angle between two l.s.
planes) are estimated using the full covariance matrix. The cell e.s.d.'s
are taken into account individually in the estimation of e.s.d.'s in
distances, angles and torsion angles; correlations between e.s.d.'s in
cell parameters are only used when they are defined by crystal symmetry.
An approximate (isotropic) treatment of cell e.s.d.'s is used for
estimating e.s.d.'s involving l.s. planes.
;
loop_
    _geom_bond_atom_site_label_1
    _geom_bond_atom_site_label_2
    _geom_bond_site_symmetry_2
    _geom_bond_distance
    _geom_bond_publ_flag
    C1 C7 . 1.384(4) ?
    C1 C2 . 1.388(5) ?
    C1 H1 . 0.93 ?
    C2 C3 . 1.385(5) ?
    C2 H2 . 0.93 ?
    C3 C5 . 1.384(5) ?
    C3 C4 . 1.513(5) ?
    C4 H4A . 0.96 ?
    C4 H4B . 0.96 ?
    C4 H4C . 0.96 ?
    C5 C6 . 1.385(4) ?
    C5 H5 . 0.93 ?
    C6 C7 . 1.390(4) ?
    C6 H6 . 0.93 ?
    C7 C8 . 1.512(4) ?
    C8 N1 . 1.449(4) ?
    C8 C18 . 1.577(4) ?
    C8 H8 . 0.98 ?
    C9 O1 . 1.250(3) ?
    C9 N2 . 1.344(4) ?
    C9 N1 . 1.346(4) ?
    C10 N2 . 1.459(3) ?
    C10 C11 . 1.516(4) ?
    C10 C18 . 1.568(4) ?
    C10 H10 . 0.98 ?
    C11 C17 . 1.393(4) ?
    C11 C12 . 1.398(4) ?
    C12 C13 . 1.381(5) ?
    C12 H12 . 0.93 ?
    C13 C14 . 1.384(5) ?
    C13 H13 . 0.93 ?
    C14 C16 . 1.393(5) ?
    C14 C15 . 1.509(5) ?
    C15 H15A . 0.96 ?
    C15 H15B . 0.96 ?
    C15 H15C . 0.96 ?
    C16 C17 . 1.372(5) ?
    C16 H16 . 0.93 ?
    C17 H17 . 0.93 ?
    C18 C19 . 1.518(4) ?
    C18 C21 . 1.531(4) ?
    C19 O2 . 1.207(3) ?
    C19 N3 . 1.372(3) ?
    C20 O3 . 1.210(3) ?
    C20 N4 . 1.370(4) ?
    C20 N3 . 1.379(4) ?
    C21 O4 . 1.207(3) ?
    C21 N4 . 1.362(4) ?
    N1 H1B . 0.80(5) ?
    N2 H2B . 0.77(4) ?
    N3 H3 . 0.82(3) ?
    N4 H4D . 0.87(4) ?
loop_
    _geom_angle_atom_site_label_1
    _geom_angle_atom_site_label_2
    _geom_angle_atom_site_label_3
    _geom_angle_site_symmetry_1
    _geom_angle_site_symmetry_3
    _geom_angle
    _geom_angle_publ_flag
    C7 C1 C2 . . 120.8(3) ?
    C7 C1 H1 . . 119.6 ?
    C2 C1 H1 . . 119.6 ?
    C3 C2 C1 . . 121.6(3) ?
    C3 C2 H2 . . 119.2 ?
    C1 C2 H2 . . 119.2 ?
    C5 C3 C2 . . 117.2(3) ?
    C5 C3 C4 . . 120.9(3) ?
    C2 C3 C4 . . 121.9(3) ?
    C3 C4 H4A . . 109.5 ?
    C3 C4 H4B . . 109.5 ?
    H4A C4 H4B . . 109.5 ?
    C3 C4 H4C . . 109.5 ?
    H4A C4 H4C . . 109.5 ?
    H4B C4 H4C . . 109.5 ?
    C3 C5 C6 . . 121.7(3) ?
    C3 C5 H5 . . 119.2 ?
    C6 C5 H5 . . 119.2 ?
    C5 C6 C7 . . 120.8(3) ?
    C5 C6 H6 . . 119.6 ?
    C7 C6 H6 . . 119.6 ?
    C1 C7 C6 . . 117.9(3) ?
    C1 C7 C8 . . 120.4(3) ?
    C6 C7 C8 . . 121.7(3) ?
    N1 C8 C7 . . 111.3(2) ?
    N1 C8 C18 . . 109.0(2) ?
    C7 C8 C18 . . 114.6(2) ?
    N1 C8 H8 . . 107.2 ?
    C7 C8 H8 . . 107.2 ?
    C18 C8 H8 . . 107.2 ?
    O1 C9 N2 . . 122.1(3) ?
    O1 C9 N1 . . 121.1(3) ?
    N2 C9 N1 . . 116.8(3) ?
    N2 C10 C11 . . 110.9(2) ?
    N2 C10 C18 . . 110.2(2) ?
    C11 C10 C18 . . 114.1(2) ?
    N2 C10 H10 . . 107 ?
    C11 C10 H10 . . 107 ?
    C18 C10 H10 . . 107 ?
    C17 C11 C12 . . 118.3(3) ?
    C17 C11 C10 . . 123.1(3) ?
    C12 C11 C10 . . 118.5(3) ?
    C13 C12 C11 . . 120.4(3) ?
    C13 C12 H12 . . 119.8 ?
    C11 C12 H12 . . 119.8 ?
    C12 C13 C14 . . 121.4(3) ?
    C12 C13 H13 . . 119.3 ?
    C14 C13 H13 . . 119.3 ?
    C13 C14 C16 . . 117.6(3) ?
    C13 C14 C15 . . 121.6(3) ?
    C16 C14 C15 . . 120.8(3) ?
    C14 C15 H15A . . 109.5 ?
    C14 C15 H15B . . 109.5 ?
    H15A C15 H15B . . 109.5 ?
    C14 C15 H15C . . 109.5 ?
    H15A C15 H15C . . 109.5 ?
    H15B C15 H15C . . 109.5 ?
    C17 C16 C14 . . 121.8(3) ?
    C17 C16 H16 . . 119.1 ?
    C14 C16 H16 . . 119.1 ?
    C16 C17 C11 . . 120.3(3) ?
    C16 C17 H17 . . 119.8 ?
    C11 C17 H17 . . 119.8 ?
    C19 C18 C21 . . 114.1(2) ?
    C19 C18 C10 . . 112.2(2) ?
    C21 C18 C10 . . 107.7(2) ?
    C19 C18 C8 . . 109.7(2) ?
    C21 C18 C8 . . 106.3(2) ?
    C10 C18 C8 . . 106.3(2) ?
    O2 C19 N3 . . 121.0(3) ?
    O2 C19 C18 . . 122.5(2) ?
    N3 C19 C18 . . 116.5(2) ?
    O3 C20 N4 . . 122.2(3) ?
    O3 C20 N3 . . 122.1(3) ?
    N4 C20 N3 . . 115.7(2) ?
    O4 C21 N4 . . 120.6(2) ?
    O4 C21 C18 . . 121.3(3) ?
    N4 C21 C18 . . 118.0(2) ?
    C9 N1 C8 . . 124.5(3) ?
    C9 N1 H1B . . 117(3) ?
    C8 N1 H1B . . 118(3) ?
    C9 N2 C10 . . 127.1(3) ?
    C9 N2 H2B . . 118(3) ?
    C10 N2 H2B . . 114(3) ?
    C19 N3 C20 . . 127.0(3) ?
    C19 N3 H3 . . 115(2) ?
    C20 N3 H3 . . 118(2) ?
    C21 N4 C20 . . 126.5(2) ?
    C21 N4 H4D . . 117(2) ?
    C20 N4 H4D . . 117(2) ?
loop_
    _geom_torsion_atom_site_label_1
    _geom_torsion_atom_site_label_2
    _geom_torsion_atom_site_label_3
    _geom_torsion_atom_site_label_4
    _geom_torsion_site_symmetry_1
    _geom_torsion_site_symmetry_2
    _geom_torsion_site_symmetry_3
    _geom_torsion_site_symmetry_4
    _geom_torsion
    _geom_torsion_publ_flag
    C7 C1 C2 C3 . . . . 0.4(5) ?
    C1 C2 C3 C5 . . . . 0.5(5) ?
    C1 C2 C3 C4 . . . . 179.3(4) ?
    C2 C3 C5 C6 . . . . -1.0(5) ?
    C4 C3 C5 C6 . . . . -179.8(3) ?
    C3 C5 C6 C7 . . . . 0.5(5) ?
    C2 C1 C7 C6 . . . . -0.8(5) ?
    C2 C1 C7 C8 . . . . 178.9(3) ?
    C5 C6 C7 C1 . . . . 0.4(5) ?
    C5 C6 C7 C8 . . . . -179.4(3) ?
    C1 C7 C8 N1 . . . . 136.0(3) ?
    C6 C7 C8 N1 . . . . -44.2(4) ?
    C1 C7 C8 C18 . . . . -99.7(3) ?
    C6 C7 C8 C18 . . . . 80.0(3) ?
    N2 C10 C11 C17 . . . . 27.2(4) ?
    C18 C10 C11 C17 . . . . -98.0(3) ?
    N2 C10 C11 C12 . . . . -150.1(3) ?
    C18 C10 C11 C12 . . . . 84.6(3) ?
    C17 C11 C12 C13 . . . . -0.4(4) ?
    C10 C11 C12 C13 . . . . 177.0(3) ?
    C11 C12 C13 C14 . . . . -1.9(5) ?
    C12 C13 C14 C16 . . . . 2.8(5) ?
    C12 C13 C14 C15 . . . . -176.9(3) ?
    C13 C14 C16 C17 . . . . -1.4(5) ?
    C15 C14 C16 C17 . . . . 178.4(4) ?
    C14 C16 C17 C11 . . . . -0.9(5) ?
    C12 C11 C17 C16 . . . . 1.8(5) ?
    C10 C11 C17 C16 . . . . -175.5(3) ?
    N2 C10 C18 C19 . . . . -72.4(3) ?
    C11 C10 C18 C19 . . . . 53.3(3) ?
    N2 C10 C18 C21 . . . . 161.2(2) ?
    C11 C10 C18 C21 . . . . -73.2(3) ?
    N2 C10 C18 C8 . . . . 47.6(3) ?
    C11 C10 C18 C8 . . . . 173.3(2) ?
    N1 C8 C18 C19 . . . . 65.8(3) ?
    C7 C8 C18 C19 . . . . -59.7(3) ?
    N1 C8 C18 C21 . . . . -170.3(2) ?
    C7 C8 C18 C21 . . . . 64.2(3) ?
    N1 C8 C18 C10 . . . . -55.8(3) ?
    C7 C8 C18 C10 . . . . 178.7(2) ?
    C21 C18 C19 O2 . . . . 167.7(3) ?
    C10 C18 C19 O2 . . . . 44.8(4) ?
    C8 C18 C19 O2 . . . . -73.1(3) ?
    C21 C18 C19 N3 . . . . -16.2(4) ?
    C10 C18 C19 N3 . . . . -139.0(3) ?
    C8 C18 C19 N3 . . . . 103.0(3) ?
    C19 C18 C21 O4 . . . . -174.6(3) ?
    C10 C18 C21 O4 . . . . -49.3(4) ?
    C8 C18 C21 O4 . . . . 64.3(3) ?
    C19 C18 C21 N4 . . . . 7.6(4) ?
    C10 C18 C21 N4 . . . . 132.9(3) ?
    C8 C18 C21 N4 . . . . -113.5(3) ?
    O1 C9 N1 C8 . . . . 174.7(3) ?
    N2 C9 N1 C8 . . . . -5.4(5) ?
    C7 C8 N1 C9 . . . . 164.5(3) ?
    C18 C8 N1 C9 . . . . 37.2(4) ?
    O1 C9 N2 C10 . . . . 175.3(3) ?
    N1 C9 N2 C10 . . . . -4.6(5) ?
    C11 C10 N2 C9 . . . . -146.8(3) ?
    C18 C10 N2 C9 . . . . -19.4(4) ?
    O2 C19 N3 C20 . . . . -168.4(3) ?
    C18 C19 N3 C20 . . . . 15.4(4) ?
    O3 C20 N3 C19 . . . . 175.2(3) ?
    N4 C20 N3 C19 . . . . -3.9(5) ?
    O4 C21 N4 C20 . . . . -173.8(3) ?
    C18 C21 N4 C20 . . . . 4.0(4) ?
    O3 C20 N4 C21 . . . . 174.2(3) ?
    N3 C20 N4 C21 . . . . -6.7(4) ?
loop_
    _geom_hbond_atom_site_label_D
    _geom_hbond_atom_site_label_H
    _geom_hbond_atom_site_label_A
    _geom_hbond_site_symmetry_A
    _geom_hbond_distance_DH
    _geom_hbond_distance_HA
    _geom_hbond_distance_DA
    _geom_hbond_angle_DHA
    _geom_hbond_publ_flag
    N1 H1B O2 3_766 0.80(5) 2.39(5) 3.004(3) 135(4) yes
    N2 H2B O3 5_565 0.77(4) 2.32(3) 3.065(4) 164(3) yes
    N3 H3 O1 3_766 0.82(4) 2.54(4) 3.181(3) 136(3) yes
    N4 H4D O1 5_464 0.87(4) 1.92(4) 2.785(3) 174(3) yes
    C4 H4B Cg4 2_645 0.96 3.018 3.721(3) 131.19 yes
    C10 H10 Cg4 3_665 0.98 3.106 3.914(3) 140.61 yes
