# Supplementary material for: 7,11-Bis(4-methyl­phen­yl)-2,4,8,10-tetra­azaspiro­[5.5]undecane-1,3,5,9-tetra­one
Source: Acta Crystallogr Sect E Struct Rep Online. 2008 Jul 19;64(Pt 8):o1555. doi: 10.1107/S1600536808022113 (PMC2961972; doi:10.1107/S1600536808022113)
Supplement: Supplementary file 2 [file e-64-o1555-Isup2.hkl]

#
# h,k,l, Fc-squared, Fo-squared, sigma(Fo-squared) and status flag
#
data_I
_shelx_title ' KH150 BAZGIR/SBU/05.03.86'
_shelx_refln_list_code          4
_shelx_F_calc_maximum      151.62
_exptl_crystal_F_000       440.00
_reflns_d_resolution_high  0.7552
 
loop_
 _symmetry_equiv_pos_as_xyz
 'x, y, z'
 '-x+1/2, y+1/2, -z+1/2'
 '-x, -y, -z'
 'x-1/2, -y-1/2, z-1/2'
 
_cell_length_a     8.8515
_cell_length_b    12.5376
_cell_length_c    17.2594
_cell_angle_alpha  90.000
_cell_angle_beta  104.483
_cell_angle_gamma  90.000
 
_shelx_F_squared_multiplier     1.000
 
loop_
 _refln_index_h
 _refln_index_k
 _refln_index_l
 _refln_F_squared_calc
 _refln_F_squared_meas
 _refln_F_squared_sigma
 _refln_observed_status
   2   0   0      116.04       91.12     16.85 o
   4   0   0      351.20      363.38     12.56 o
   6   0   0       23.22       28.71      8.24 o
   8   0   0       60.57       50.63      7.55 o
  10   0   0        7.81       -8.87      8.87 o
   1   1   0      463.88      407.48     20.31 o
   2   1   0       19.58       18.19     13.67 o
   3   1   0       44.64       43.14      8.28 o
   4   1   0      555.11      548.91      8.67 o
   5   1   0      269.96      308.72      7.34 o
   6   1   0       22.30       21.34      6.31 o
   7   1   0       42.68       44.22      5.98 o
   8   1   0       19.63       27.15      5.72 o
   9   1   0        1.67       13.57      9.75 o
  10   1   0      122.57      126.87      9.05 o
  11   1   0        2.62        0.44      7.53 o
   0   2   0       28.74       32.30     14.85 o
   1   2   0    13313.49    13068.29    197.04 o
   2   2   0     1723.58     1677.58     16.29 o
   3   2   0     4342.46     4385.45     42.21 o
   4   2   0     1727.84     1754.31     22.05 o
   5   2   0       23.20       33.27      5.98 o
   6   2   0       13.16       18.48      6.13 o
   7   2   0       11.65       18.09      8.12 o
   8   2   0      123.04      105.63      6.52 o
   9   2   0      164.94      154.57      6.55 o
  10   2   0        5.42       20.39      6.21 o
  11   2   0        0.17       12.40     10.13 o
   1   3   0     5513.75     5747.72     85.92 o
   2   3   0      251.34      185.31     24.29 o
   3   3   0      474.05      517.20     10.80 o
   4   3   0     1930.60     1906.30     20.83 o
   5   3   0        1.56        5.06      6.36 o
   6   3   0      104.22       89.05      6.79 o
   7   3   0      127.17      131.10      6.33 o
   8   3   0      113.42      129.26      9.67 o
   9   3   0        0.17        4.59      6.20 o
  10   3   0        0.14       15.26      5.54 o
  11   3   0        1.17       16.46      6.02 o
   0   4   0    12193.94    12926.02    287.24 o
   1   4   0     2521.22     2661.34     25.77 o
   2   4   0     1485.58     1561.39     10.95 o
   3   4   0      151.18      196.83      8.04 o
   4   4   0        2.84       14.69      6.18 o
   5   4   0      170.13      187.34      8.84 o
   6   4   0      226.49      187.17      7.00 o
   7   4   0      252.63      207.13      9.37 o
   8   4   0      173.45      167.62      6.02 o
   9   4   0        4.14       12.34      7.31 o
  10   4   0       37.74       32.12      7.06 o
   1   5   0     1707.22     1738.51     12.33 o
   2   5   0        9.58       14.53      6.97 o
   3   5   0      487.07      532.37      9.79 o
   4   5   0      165.27      193.08     21.62 o
   5   5   0        8.82       15.65      5.47 o
   6   5   0       31.57       36.76      6.01 o
   7   5   0       99.44       99.44      6.45 o
   8   5   0      232.77      214.94      8.20 o
   9   5   0        9.56       16.76      8.94 o
  10   5   0        2.26       16.03      9.04 o
   0   6   0      305.58      289.46      9.02 o
   1   6   0     2380.05     2432.02     16.66 o
   2   6   0     1806.78     1834.44    154.36 o
   3   6   0       62.51       58.30      8.80 o
   4   6   0       10.84       15.90      6.25 o
   5   6   0        0.12        4.77      5.89 o
   6   6   0      104.55      110.46      6.14 o
   7   6   0      103.24      111.68      6.08 o
   8   6   0        0.86       -4.24      5.77 o
   9   6   0       54.87       35.20     15.89 o
  10   6   0       13.66       11.17      5.75 o
   1   7   0     1105.59     1200.77      9.37 o
   2   7   0        0.29        7.76      5.22 o
   3   7   0      444.78      496.56      7.52 o
   4   7   0      194.08      189.90      7.63 o
   5   7   0      153.02      164.02      6.36 o
   6   7   0      104.44      114.57      6.60 o
   7   7   0        0.04        4.74      5.27 o
   8   7   0        2.14       16.82      5.31 o
   9   7   0        0.28       15.67      5.24 o
  10   7   0        3.67        7.00      4.59 o
   0   8   0     2786.71     2924.29     17.45 o
   1   8   0       77.68       88.50      5.09 o
   2   8   0       13.96       12.52      7.26 o
   3   8   0      389.44      369.51      6.71 o
   4   8   0       99.30       80.20      6.68 o
   5   8   0     2369.93     2196.01     32.29 o
   6   8   0       61.05       63.25     13.83 o
   7   8   0       52.92       30.96      7.14 o
   8   8   0        2.80       18.47      8.50 o
   9   8   0        1.13       20.42     15.45 o
   1   9   0       36.03       37.36      5.23 o
   2   9   0       31.88       26.91      4.26 o
   3   9   0      366.49      367.40      7.82 o
   4   9   0       17.62       23.62      6.43 o
   5   9   0      379.50      357.46     31.47 o
   6   9   0      123.40      116.35     10.06 o
   7   9   0        7.59       15.94      6.00 o
   8   9   0        3.41        8.53     12.08 o
   9   9   0        3.17       -3.05     10.08 o
   0  10   0      139.84      151.63     18.05 o
   1  10   0      151.57      151.42      8.50 o
   2  10   0       48.32       47.07      5.89 o
   3  10   0        0.66        0.24      5.22 o
   4  10   0      158.51      153.52      5.54 o
   5  10   0        1.37        6.18      7.12 o
   6  10   0       30.77       16.60     13.83 o
   7  10   0        0.08       -0.35      6.94 o
   8  10   0       22.33       36.01      6.99 o
   9  10   0        3.85        5.30     12.82 o
   1  11   0      200.70      191.74      4.58 o
   2  11   0      882.57      782.32     65.38 o
   3  11   0      266.85      245.77      4.92 o
   4  11   0      257.52      239.24      7.66 o
   5  11   0      113.50       92.04      6.46 o
   6  11   0       51.86       58.00      5.44 o
   7  11   0       30.95       68.42     35.69 o
   8  11   0       36.26       49.24      7.34 o
   0  12   0       41.32       49.57      6.42 o
   1  12   0       66.68       70.15      4.78 o
   2  12   0       54.03       48.60      7.67 o
   3  12   0      212.71      207.00     11.25 o
   4  12   0        7.76       13.07      6.44 o
   5  12   0       89.34       75.39      6.89 o
   6  12   0       16.18       36.76     19.33 o
   7  12   0       23.00       25.33     25.92 o
   1  13   0        7.18       20.50      8.87 o
   2  13   0      122.99      112.17     10.25 o
   3  13   0       19.02       37.26      8.93 o
   4  13   0       20.94       13.13      6.81 o
   5  13   0        2.95       25.27      8.79 o
   6  13   0        0.03       17.85     11.26 o
   0  14   0        7.32        7.54      7.16 o
   1  14   0       36.02       41.70      5.62 o
   2  14   0       18.31       18.52      4.65 o
   3  14   0       44.81       27.85      6.85 o
   4  14   0       12.73        4.75      5.13 o
   5  14   0       11.86       11.72      7.91 o
   1  15   0        0.19        3.28      9.29 o
   2  15   0        0.17        6.08      4.76 o
   3  15   0        0.20       18.01      4.90 o
   4  15   0        1.06       -1.09      7.73 o
   0  16   0       22.07       14.89      7.49 o
   1  16   0       22.38       28.29      5.09 o
   2  16   0       31.23       30.43      9.42 o
 -11   0   1       45.37       48.97      9.00 o
  -9   0   1      215.90      184.48      7.12 o
  -7   0   1       85.37       83.79      7.89 o
  -5   0   1      579.82      464.28     11.64 o
  -3   0   1     2700.15     2550.04     67.90 o
  -1   0   1    21070.30    20137.61    103.24 o
   1   0   1     1083.70     1028.47     29.35 o
   3   0   1    14967.29    14812.98     55.72 o
   5   0   1       71.87      128.09     14.43 o
   7   0   1      101.97      109.53     12.32 o
   9   0   1       77.25       77.34      9.24 o
  11   0   1        5.39       18.26     25.77 o
 -11   1   1       32.13       39.74      5.77 o
 -10   1   1        0.17       12.46      7.13 o
  -9   1   1        0.68       -4.71      4.71 o
  -8   1   1       75.99       86.35      6.53 o
  -7   1   1        3.13        3.99      5.96 o
  -6   1   1        7.74        8.68      6.28 o
  -5   1   1        0.92       -6.60      6.60 o
  -4   1   1        0.00        5.02      7.42 o
  -3   1   1      829.29      803.09     11.02 o
  -2   1   1     5096.31     5023.65     21.03 o
  -1   1   1     3040.08     3054.22     59.25 o
   0   1   1     1598.76     1654.28     23.44 o
   1   1   1     3601.14     3367.84     31.56 o
   2   1   1      138.94      119.28     12.30 o
   3   1   1        4.00        8.58      7.87 o
   4   1   1      352.61      433.04      8.21 o
   5   1   1     1283.66     1322.51     14.77 o
   6   1   1       11.74       21.01      6.84 o
   7   1   1      190.55      184.23      6.30 o
   8   1   1       58.47       58.19      6.23 o
   9   1   1       54.94       60.39      8.58 o
  10   1   1       90.76       81.31      8.76 o
  11   1   1        0.26       16.04      6.48 o
 -11   2   1       26.86       40.62      6.12 o
 -10   2   1        8.52        4.11      6.26 o
  -9   2   1       32.31       22.40      4.92 o
  -8   2   1        6.21       19.11     11.74 o
  -7   2   1       50.41       49.50      6.06 o
  -6   2   1      349.49      346.06      6.94 o
  -5   2   1      102.58      119.19      6.79 o
  -4   2   1        4.33       -4.46      6.82 o
  -3   2   1      291.27      317.49      8.71 o
  -2   2   1     3836.65     3892.71     34.50 o
  -1   2   1    22989.03    21722.00     80.00 o
   0   2   1      132.08      153.00     11.15 o
   1   2   1      661.84      672.33     15.04 o
   2   2   1      366.77      300.07     12.25 o
   3   2   1        1.03        5.67      8.18 o
   4   2   1        1.60       -2.67      6.51 o
   5   2   1       42.96       65.10      6.65 o
   6   2   1      417.68      412.46      8.40 o
   7   2   1       64.99       71.29      6.61 o
   8   2   1      156.55      155.59      7.71 o
   9   2   1       42.66       40.94      9.01 o
  10   2   1       12.73       24.96      5.18 o
  11   2   1        0.06        6.61     10.26 o
 -11   3   1        0.90       25.44     11.19 o
 -10   3   1        3.37       14.29      6.16 o
  -9   3   1       73.73       65.12      9.67 o
  -8   3   1       23.31       23.47      5.71 o
  -7   3   1       16.52       15.67      5.78 o
  -6   3   1      138.83      113.26      6.24 o
  -5   3   1      693.13      771.93     15.96 o
  -4   3   1       58.31       44.67      7.16 o
  -3   3   1       17.98       29.76      7.49 o
  -2   3   1     5784.57     5684.65    881.91 o
  -1   3   1     4298.03     4521.15    172.93 o
   0   3   1      872.67      826.18     11.06 o
   1   3   1      296.63      240.44      9.30 o
   2   3   1       94.52       96.21     12.86 o
   3   3   1       62.60       61.15      9.80 o
   4   3   1     1312.35     1261.22     12.29 o
   5   3   1     1060.78     1082.00     12.12 o
   6   3   1      330.05      352.81      7.38 o
   7   3   1     1297.26     1240.65      9.70 o
   8   3   1       20.99        2.35      6.84 o
   9   3   1       15.81        7.58      6.26 o
  10   3   1       19.30       24.52      9.45 o
 -11   4   1        9.57        1.11     17.75 o
 -10   4   1        0.35        7.64      7.68 o
  -9   4   1        1.74        6.63      6.37 o
  -8   4   1       45.63       41.90      8.07 o
  -7   4   1     1128.89     1129.63     12.65 o
  -6   4   1       86.21       61.47      7.26 o
  -5   4   1       52.81       57.20     13.51 o
  -4   4   1      531.99      555.36      9.62 o
  -3   4   1      736.80      823.23     18.61 o
  -2   4   1      607.55      656.43      9.21 o
  -1   4   1      995.53      985.32     13.52 o
   0   4   1      712.97      691.22      9.21 o
   1   4   1       52.27       56.51      7.78 o
   2   4   1       51.30       89.84     10.03 o
   3   4   1      549.84      637.62     75.33 o
   4   4   1      481.02      416.90      9.41 o
   5   4   1       17.79       15.62      6.78 o
   6   4   1        7.37       16.79      6.29 o
   7   4   1       82.30       91.60      6.33 o
   8   4   1       20.48       15.58      6.34 o
   9   4   1      228.22      207.47      6.74 o
  10   4   1       13.89       24.46      8.71 o
 -10   5   1        0.24        5.63      8.11 o
  -9   5   1       34.48       49.90      8.10 o
  -8   5   1       22.63       45.13     14.96 o
  -7   5   1      290.04      272.51      6.26 o
  -6   5   1      186.32      175.74      8.48 o
  -5   5   1      267.35      258.65      6.55 o
  -4   5   1      698.72      653.12     75.09 o
  -3   5   1      477.58      462.81     11.65 o
  -2   5   1      763.68      810.67      8.86 o
  -1   5   1      117.41      118.26      5.52 o
   0   5   1     4333.59     4333.63     39.54 o
   1   5   1       35.98       40.61      6.31 o
   2   5   1     2667.51     2808.93     35.51 o
   3   5   1      749.16      812.48      9.03 o
   4   5   1      172.14      167.50     22.38 o
   5   5   1       41.20       63.59      7.10 o
   6   5   1      297.18      301.66      7.93 o
   7   5   1      241.21      236.88      7.65 o
   8   5   1        3.42        8.99     15.25 o
   9   5   1       44.73       49.92      6.47 o
  10   5   1        9.97       25.79      5.25 o
 -10   6   1       10.34        8.33      6.83 o
  -9   6   1       10.18        6.50      6.16 o
  -8   6   1        9.13        8.13      8.01 o
  -7   6   1      123.51      106.82      5.84 o
  -6   6   1       84.14       84.76      8.17 o
  -5   6   1       44.85       44.17     12.83 o
  -4   6   1        0.01        5.13      6.07 o
  -3   6   1       11.34       23.04      6.87 o
  -2   6   1      608.94      636.52     55.45 o
  -1   6   1       10.63       24.33      5.25 o
   0   6   1        2.51        5.48      6.20 o
   1   6   1      557.84      685.62      8.19 o
   2   6   1       17.38       11.31      6.33 o
   3   6   1        1.07       20.83      6.66 o
   4   6   1      941.07      927.32     13.72 o
   5   6   1      638.47      591.72     11.42 o
   6   6   1      304.83      284.63     30.96 o
   7   6   1      214.48      211.57      6.39 o
   8   6   1        3.00       13.89      5.12 o
   9   6   1       22.91       12.47      6.81 o
  10   6   1        0.93       -5.88      5.88 o
 -10   7   1       31.91       23.09      5.12 o
  -9   7   1        0.52        3.22      5.61 o
  -8   7   1        7.96       12.94      8.63 o
  -7   7   1       19.00       27.67      7.59 o
  -6   7   1       25.28       20.35      5.67 o
  -5   7   1        8.59        4.75      6.47 o
  -4   7   1      359.65      362.61     14.36 o
  -3   7   1     1022.67      994.81     16.58 o
  -2   7   1     1058.84     1123.32     93.13 o
  -1   7   1       52.48       64.32      5.36 o
   0   7   1       41.81       58.35      5.84 o
   1   7   1        7.17        4.76      5.24 o
   2   7   1      154.22      158.57     14.36 o
   3   7   1      437.30      429.43      7.18 o
   4   7   1       16.62       28.12      6.65 o
   5   7   1     3082.35     2982.41     80.30 o
   6   7   1       50.73       55.98      7.92 o
   7   7   1        0.84       24.52     17.54 o
   8   7   1       28.41       39.05     15.88 o
   9   7   1        8.47       -3.13      4.77 o
  10   7   1        0.20        7.61      8.63 o
 -10   8   1        5.80        7.72      8.65 o
  -9   8   1        0.54        5.46      5.09 o
  -8   8   1       42.17       66.23     10.77 o
  -7   8   1       14.52       10.30      6.09 o
  -6   8   1      227.44      233.95      6.67 o
  -5   8   1       23.78       16.03      6.42 o
  -4   8   1      101.21      113.61      6.39 o
  -3   8   1      107.32       96.08      6.10 o
  -2   8   1     1123.17     1109.97     78.12 o
  -1   8   1     1280.99     1306.88     16.11 o
   0   8   1        8.32       12.10      5.35 o
   1   8   1       21.67       22.66      4.28 o
   2   8   1        0.97        9.23      4.86 o
   3   8   1        0.27        5.00      6.90 o
   4   8   1      220.59      206.70     15.67 o
   5   8   1       55.06       54.32      6.90 o
   6   8   1      203.59      196.35     20.35 o
   7   8   1        5.91       -5.43      6.01 o
   8   8   1       15.35       12.93     11.87 o
   9   8   1        6.61       22.05      4.84 o
  -9   9   1        0.47        4.53      9.07 o
  -8   9   1        0.01        8.94      8.39 o
  -7   9   1       41.00       45.92      6.25 o
  -6   9   1        8.75       15.76      5.75 o
  -5   9   1       25.85       32.81      5.53 o
  -4   9   1        0.00        4.80      6.11 o
  -3   9   1        3.01       14.28      8.84 o
  -2   9   1      223.61      208.80     12.77 o
  -1   9   1       20.81       32.03      5.35 o
   0   9   1      121.12      112.66      8.79 o
   1   9   1      250.04      232.87      6.48 o
   2   9   1       44.57       50.66      4.33 o
   3   9   1       24.42       35.04      6.85 o
   4   9   1      251.88      224.26     26.10 o
   5   9   1       42.22       43.46      7.33 o
   6   9   1      204.97      204.30     20.47 o
   7   9   1        0.37       12.42      9.37 o
   8   9   1       20.60        4.92      5.45 o
   9   9   1       10.55       27.53     12.11 o
  -9  10   1        2.14       24.89     13.56 o
  -8  10   1        2.51        7.10      8.12 o
  -7  10   1        5.34       21.95      5.89 o
  -6  10   1       11.81       15.03     10.42 o
  -5  10   1      316.52      305.46      7.97 o
  -4  10   1       43.09       44.01      5.88 o
  -3  10   1       53.13       42.61      4.13 o
  -2  10   1       79.73       70.15      8.89 o
  -1  10   1      328.51      373.28      7.12 o
   0  10   1        1.21       -2.00      5.18 o
   1  10   1       12.89       16.50      5.05 o
   2  10   1      553.06      541.91      7.16 o
   3  10   1      302.13      298.11     11.94 o
   4  10   1      408.09      353.37      7.12 o
   5  10   1       42.10       63.42     12.25 o
   6  10   1       26.38       65.70     18.21 o
   7  10   1        9.19       20.08      8.65 o
   8  10   1        0.35       39.45     12.69 o
  -8  11   1       25.19       50.00     13.13 o
  -7  11   1       20.73       48.32      5.96 o
  -6  11   1       37.54       56.24      8.21 o
  -5  11   1        5.06       17.67      6.31 o
  -4  11   1       44.64       51.67      6.93 o
  -3  11   1      113.72      107.29      4.90 o
  -2  11   1       32.71       31.77      6.30 o
  -1  11   1       72.74       86.15      6.89 o
   0  11   1      146.20      146.52      5.76 o
   1  11   1       73.13       84.15      6.73 o
   2  11   1      383.14      383.25     29.68 o
   3  11   1       24.65       26.72      5.17 o
   4  11   1       76.28       81.11     11.09 o
   5  11   1      176.28      180.22     18.87 o
   6  11   1       34.55       54.47      6.98 o
   7  11   1        0.66       23.29      6.16 o
   8  11   1       39.10       38.73      6.31 o
  -7  12   1        0.32        9.75      8.14 o
  -6  12   1       25.17       47.95      8.24 o
  -5  12   1        2.19       14.94      6.49 o
  -4  12   1        0.01       -5.19      5.19 o
  -3  12   1        8.72        9.75      4.62 o
  -2  12   1      167.57      175.60     18.51 o
  -1  12   1      122.94      126.09      5.81 o
   0  12   1        6.52       19.48      5.50 o
   1  12   1       36.12       43.38      5.67 o
   2  12   1       10.38        9.06      5.13 o
   3  12   1       56.01       48.22      5.57 o
   4  12   1       33.39       54.81      7.70 o
   5  12   1       14.83       28.18      8.68 o
   6  12   1        5.91        8.20      5.43 o
   7  12   1       12.87       17.47      8.66 o
  -7  13   1       15.38       51.91      8.96 o
  -6  13   1        2.40       34.76     18.96 o
  -5  13   1        0.27       -0.01      6.67 o
  -4  13   1       20.08       40.50     11.10 o
  -3  13   1        6.23       16.61      4.14 o
  -2  13   1       87.83       83.38     14.84 o
  -1  13   1       38.73       34.60     11.26 o
   0  13   1        0.40        2.66      8.08 o
   1  13   1      185.62      184.16      5.96 o
   2  13   1        9.96       11.34      8.93 o
   3  13   1        0.22       -4.31      4.31 o
   4  13   1        1.46        1.92      5.43 o
   5  13   1       33.74       41.42      9.29 o
   6  13   1       42.50       47.28      6.33 o
  -6  14   1       13.68       13.23     14.88 o
  -5  14   1        0.01       11.51      6.95 o
  -4  14   1        0.37       38.49     18.61 o
  -3  14   1        0.02        4.28      5.96 o
  -2  14   1       16.34       19.97      5.66 o
  -1  14   1        0.07        1.64      4.66 o
   0  14   1        1.54        8.35      4.10 o
   1  14   1       11.31       20.00      5.39 o
   2  14   1       24.38       19.19      7.32 o
   3  14   1        1.17       15.39      6.22 o
   4  14   1       21.92       16.94     10.50 o
   5  14   1        0.70       33.62     17.46 o
  -4  15   1       50.47       59.16     15.76 o
  -3  15   1        1.25       21.01     11.75 o
  -2  15   1        1.43       13.92      6.49 o
  -1  15   1        6.90       20.44      5.19 o
   0  15   1       70.40       74.20      7.80 o
   1  15   1        4.03       10.17      7.42 o
   2  15   1       14.17        5.40      8.81 o
   3  15   1       19.01       23.09      5.99 o
   4  15   1       28.50       43.47      8.13 o
  -2  16   1       19.82       22.59      5.35 o
  -1  16   1       22.48       24.85      7.62 o
   0  16   1        4.28        4.47      4.90 o
   1  16   1       54.44       52.70      5.05 o
   2  16   1        4.03       14.58      5.98 o
 -10   0   2       55.68       68.40     13.57 o
  -8   0   2       88.36      100.23      7.92 o
  -6   0   2       86.27      103.25     18.43 o
  -4   0   2     1188.27     1099.74     21.07 o
  -2   0   2     2849.80     2466.43     26.06 o
   0   0   2     5431.65     5114.65     61.65 o
   2   0   2     3685.69     3667.55     26.94 o
   4   0   2      109.21      103.24     11.22 o
   6   0   2      398.13      424.05     13.03 o
   8   0   2      204.73      196.06     11.51 o
  10   0   2        0.03       18.98     13.57 o
 -11   1   2       17.14       34.83      8.53 o
 -10   1   2       68.48       71.89      9.52 o
  -9   1   2      241.78      224.57     11.31 o
  -8   1   2      113.87      113.94      7.39 o
  -7   1   2       45.17       52.57      6.83 o
  -6   1   2       26.27       24.27      5.77 o
  -5   1   2        2.35        8.57      7.88 o
  -4   1   2       86.62      107.37      7.03 o
  -3   1   2      221.32      200.55      9.06 o
  -2   1   2     4356.05     4043.31     27.07 o
  -1   1   2     1444.75     1349.42     42.01 o
   0   1   2     2978.15     2931.59     42.75 o
   1   1   2     2618.98     2601.69     26.86 o
   2   1   2        4.13        6.52      9.80 o
   3   1   2      409.79      440.62      8.70 o
   4   1   2      980.37      968.41      9.06 o
   5   1   2        7.36       20.23      7.08 o
   6   1   2        0.05       -6.02      6.02 o
   7   1   2       54.04       54.50      6.07 o
   8   1   2       11.05       -1.35     12.54 o
   9   1   2        6.95       19.76      6.13 o
  10   1   2       75.06       72.62      5.77 o
 -11   2   2        6.38        5.76      7.44 o
 -10   2   2      132.00      140.71      9.07 o
  -9   2   2       20.83       30.50      6.32 o
  -8   2   2      103.69       96.73      8.55 o
  -7   2   2      360.15      363.37      9.31 o
  -6   2   2      134.25      120.86      6.41 o
  -5   2   2      209.93      247.32      6.99 o
  -4   2   2       38.53       41.37      7.56 o
  -3   2   2     1096.63     1108.73     11.04 o
  -2   2   2     1792.92     1733.14     30.34 o
  -1   2   2      225.38      207.48     23.26 o
   0   2   2        7.50        6.89     10.60 o
   1   2   2       71.64       71.73     13.88 o
   2   2   2     2876.92     2764.48     20.17 o
   3   2   2     2031.73     2185.00     23.53 o
   4   2   2      119.49      110.78      7.11 o
   5   2   2     1198.47     1274.08     15.24 o
   6   2   2       12.70       21.86      5.96 o
   7   2   2        0.78        5.67      7.93 o
   8   2   2       40.15       38.37      5.66 o
   9   2   2       15.39        7.12     12.97 o
  10   2   2       47.09       37.63      5.27 o
 -11   3   2       33.42       59.43      6.43 o
 -10   3   2       15.28       17.96      6.64 o
  -9   3   2      233.60      207.95      6.64 o
  -8   3   2       20.27       19.91      7.04 o
  -7   3   2      295.96      262.61      8.15 o
  -6   3   2      209.64      193.02      6.29 o
  -5   3   2       16.02       26.08      7.23 o
  -4   3   2      339.46      407.45     11.41 o
  -3   3   2      321.05      340.49     12.09 o
  -2   3   2     6096.57     6179.62    707.24 o
  -1   3   2     5653.76     5757.90     68.79 o
   0   3   2       54.05       43.31      9.82 o
   1   3   2      994.75     1011.00     13.58 o
   2   3   2      649.22      630.71     11.22 o
   3   3   2      162.78      161.03      8.75 o
   4   3   2       62.06       89.36      7.34 o
   5   3   2       14.44       23.45      7.15 o
   6   3   2       14.60       24.13      5.86 o
   7   3   2       77.27       87.44      6.75 o
   8   3   2      150.51      113.97      6.91 o
   9   3   2       98.06       83.02      6.83 o
  10   3   2       54.88       84.73      7.01 o
 -11   4   2        0.83        1.64      7.46 o
 -10   4   2        6.92        9.71     12.25 o
  -9   4   2       21.64       15.65      7.45 o
  -8   4   2      189.63      181.54      7.65 o
  -7   4   2      111.50      125.40      7.61 o
  -6   4   2       89.46       68.83      6.02 o
  -5   4   2       94.99       93.66      5.74 o
  -4   4   2       41.21       41.98      6.93 o
  -3   4   2      239.05      211.72     10.59 o
  -2   4   2      383.41      390.98      8.49 o
  -1   4   2      345.64      362.64      7.95 o
   0   4   2      247.66      240.33      8.49 o
   1   4   2       23.48       30.53      7.52 o
   2   4   2        0.98       20.40      9.12 o
   3   4   2      152.23      174.69      9.77 o
   4   4   2      192.88      156.24      8.15 o
   5   4   2       99.27       88.40      7.33 o
   6   4   2       89.62       99.17      7.11 o
   7   4   2      329.53      336.32     17.45 o
   8   4   2       79.47       79.35      8.68 o
   9   4   2       81.23       70.36      7.26 o
  10   4   2        4.01        9.91      8.56 o
 -10   5   2       22.55       24.40      8.83 o
  -9   5   2       17.91       31.66     10.76 o
  -8   5   2      265.38      227.44     13.25 o
  -7   5   2      554.33      528.43     14.78 o
  -6   5   2       57.47       65.25      9.52 o
  -5   5   2      128.62      149.80      5.93 o
  -4   5   2     2529.82     2420.97    279.29 o
  -3   5   2      269.67      302.45      8.85 o
  -2   5   2      861.60      950.28     11.31 o
  -1   5   2      119.31      146.38      6.19 o
   0   5   2       12.71       14.98      6.17 o
   1   5   2      512.94      566.28      8.32 o
   2   5   2       55.99       71.89      8.58 o
   3   5   2      479.03      467.41     26.74 o
   4   5   2      179.91      198.21      6.79 o
   5   5   2      228.44      204.61      6.68 o
   6   5   2      614.19      598.47      7.87 o
   7   5   2        4.72        2.00     13.57 o
   8   5   2       51.72       71.68     21.52 o
   9   5   2        0.01       17.32      9.40 o
  10   5   2       20.39       33.59      7.61 o
 -10   6   2        0.41        1.56      5.10 o
  -9   6   2       35.06       11.63      9.45 o
  -8   6   2       89.07       85.33      5.83 o
  -7   6   2       34.23       34.28      5.24 o
  -6   6   2      157.78      145.93      6.25 o
  -5   6   2      722.67      674.78     82.93 o
  -4   6   2        9.37        9.04      6.05 o
  -3   6   2      155.27      170.22      8.88 o
  -2   6   2      558.24      552.56     51.21 o
  -1   6   2      338.34      322.42      6.95 o
   0   6   2       10.60       15.50      5.41 o
   1   6   2       24.77       47.40      6.89 o
   2   6   2       73.07       56.93      6.61 o
   3   6   2       41.20       58.44      7.03 o
   4   6   2        5.96       12.62      6.90 o
   5   6   2      662.98      660.61      9.10 o
   6   6   2      252.16      222.94     13.90 o
   7   6   2      178.42      170.09     12.56 o
   8   6   2        8.12        7.05      5.68 o
   9   6   2        9.72       37.91     17.42 o
  10   6   2        0.58        7.14      5.29 o
 -10   7   2       31.71       27.91     12.53 o
  -9   7   2       15.90       10.17      5.36 o
  -8   7   2        8.98       14.16      5.89 o
  -7   7   2       73.06       66.48      8.77 o
  -6   7   2       97.78       94.29      6.78 o
  -5   7   2      362.66      393.31      8.24 o
  -4   7   2      294.01      316.64      6.21 o
  -3   7   2       19.29       27.84      6.18 o
  -2   7   2        6.98       13.90      5.51 o
  -1   7   2       26.60       37.69      5.60 o
   0   7   2       96.81      102.79      5.80 o
   1   7   2        0.45       18.90      5.85 o
   2   7   2       15.02       18.03      7.89 o
   3   7   2        2.87        8.64      8.31 o
   4   7   2     2066.23     1964.90     39.01 o
   5   7   2     1133.95     1057.37     19.42 o
   6   7   2      139.51      127.18     15.10 o
   7   7   2        0.02        9.59      5.58 o
   8   7   2      181.93      161.10      8.63 o
   9   7   2       12.64       12.42     18.91 o
 -10   8   2        4.37       -5.99      5.99 o
  -9   8   2       37.19       64.07     13.48 o
  -8   8   2       14.59       27.12     11.86 o
  -7   8   2       56.12       50.04      6.34 o
  -6   8   2      112.85      111.28      5.50 o
  -5   8   2      581.07      566.96      6.47 o
  -4   8   2       12.52       24.98      5.55 o
  -3   8   2      662.16      666.83      6.29 o
  -2   8   2        0.59        8.29      4.60 o
  -1   8   2      124.99      123.40      4.89 o
   0   8   2        6.44       13.59      8.57 o
   1   8   2      897.84      909.97     12.35 o
   2   8   2      198.53      188.76     13.15 o
   3   8   2       88.45      109.61      7.82 o
   4   8   2       16.04       15.54      5.90 o
   5   8   2        4.77       28.83      6.47 o
   6   8   2       51.60       54.63      6.35 o
   7   8   2       25.19        9.82      5.39 o
   8   8   2       18.54       25.61      5.52 o
   9   8   2        0.63       -3.32      6.13 o
  -9   9   2        2.60       19.21      5.75 o
  -8   9   2       23.59       23.58      5.58 o
  -7   9   2       54.09       48.28      5.44 o
  -6   9   2       65.21       64.58      7.74 o
  -5   9   2       61.42       64.66      6.70 o
  -4   9   2        0.02       10.01      6.65 o
  -3   9   2        4.59        4.43      6.49 o
  -2   9   2        1.80       -4.43      4.43 o
  -1   9   2       92.33       91.35      5.63 o
   0   9   2        6.95        5.77      4.72 o
   1   9   2       17.54       26.91      4.59 o
   2   9   2        0.71        2.99      4.62 o
   3   9   2      503.22      497.27      8.16 o
   4   9   2      412.25      379.85     15.83 o
   5   9   2      229.48      236.96      6.96 o
   6   9   2       55.09       24.68      6.22 o
   7   9   2       26.73       42.65      8.53 o
   8   9   2        0.47       -5.57      5.57 o
   9   9   2        3.31       25.90     10.53 o
  -9  10   2        3.56       24.10      7.26 o
  -8  10   2       12.17       12.51      9.97 o
  -7  10   2      107.46      123.32      8.05 o
  -6  10   2        2.00        2.90      5.22 o
  -5  10   2        1.18        4.04      5.04 o
  -4  10   2       97.03       89.47      8.11 o
  -3  10   2      326.78      309.16      5.70 o
  -2  10   2      119.93      121.10     10.92 o
  -1  10   2        0.24       12.68      5.03 o
   0  10   2      150.84      140.29      5.54 o
   1  10   2      141.18      139.65      5.65 o
   2  10   2       85.35       84.73      4.73 o
   3  10   2      201.35      188.74      6.46 o
   4  10   2       85.19       81.17      6.30 o
   5  10   2        2.38       21.36      9.35 o
   6  10   2        5.49       13.57      8.66 o
   7  10   2        4.17       14.50      5.99 o
   8  10   2       54.05       67.55     17.30 o
  -8  11   2        8.65       20.71     12.98 o
  -7  11   2       68.93       64.23      6.55 o
  -6  11   2       59.35       66.09      9.44 o
  -5  11   2       36.05       33.87      5.52 o
  -4  11   2      301.19      278.23      7.76 o
  -3  11   2       51.26       55.79      7.33 o
  -2  11   2        2.19        9.19      5.39 o
  -1  11   2      302.02      289.46      5.04 o
   0  11   2       47.12       42.97      5.32 o
   1  11   2        0.12        7.88      6.61 o
   2  11   2       17.34       27.28      7.65 o
   3  11   2      676.89      630.98     19.40 o
   4  11   2       23.55       45.81      7.34 o
   5  11   2      152.39      147.81      6.51 o
   6  11   2        1.99        6.74     11.34 o
   7  11   2      141.78      117.23     12.51 o
   8  11   2        8.01       10.22      7.26 o
  -7  12   2        0.26        6.10      9.20 o
  -6  12   2        3.80       16.69      6.73 o
  -5  12   2       11.90       11.71      9.14 o
  -4  12   2       13.38       15.19      4.78 o
  -3  12   2       63.40       62.85      4.78 o
  -2  12   2       24.73       32.08      8.41 o
  -1  12   2       18.94       42.90      7.98 o
   0  12   2        4.89        5.93      5.04 o
   1  12   2        3.30       12.33      5.81 o
   2  12   2      150.04      122.81     12.67 o
   3  12   2       78.83       94.71      7.81 o
   4  12   2       77.06       83.54      6.55 o
   5  12   2       20.92       59.79      6.19 o
   6  12   2       23.62       26.86      6.41 o
   7  12   2        6.44       -3.08     15.07 o
  -7  13   2        6.11       29.74     10.02 o
  -6  13   2        3.75        6.64     10.02 o
  -5  13   2       52.66       53.70      6.23 o
  -4  13   2        6.46       10.42     12.83 o
  -3  13   2        7.36        3.14      6.04 o
  -2  13   2       20.19       28.75      5.00 o
  -1  13   2       11.40        3.10      4.86 o
   0  13   2       15.73       20.85      5.10 o
   1  13   2        1.98        3.44      9.51 o
   2  13   2       27.94       30.42      5.15 o
   3  13   2       17.35        7.66      6.81 o
   4  13   2       38.12       43.59      9.00 o
   5  13   2       49.25       38.15     10.15 o
   6  13   2        0.01       -0.44      8.10 o
  -6  14   2       22.13       34.00      8.61 o
  -5  14   2        8.49       14.36      6.68 o
  -4  14   2        0.17        6.80      5.75 o
  -3  14   2        0.93        8.04      6.08 o
  -2  14   2       15.49       22.33      7.37 o
  -1  14   2       62.89       65.10      4.73 o
   0  14   2        4.52        8.78      4.61 o
   1  14   2      195.79      190.21      5.86 o
   2  14   2        4.73        4.60      4.58 o
   3  14   2        0.19       15.82      5.28 o
   4  14   2       60.88       57.66      6.80 o
   5  14   2       30.62       39.38     15.36 o
  -4  15   2        1.22       15.80      9.03 o
  -3  15   2       17.36       22.23      9.40 o
  -2  15   2        5.75        0.48      4.68 o
  -1  15   2       44.68       40.22      5.23 o
   0  15   2       24.42       17.16      5.44 o
   1  15   2        5.24        8.15      7.23 o
   2  15   2       22.49       31.61      6.96 o
   3  15   2       82.55       79.19      7.05 o
   4  15   2        5.10       12.10      5.67 o
  -2  16   2       17.47       36.03     10.56 o
  -1  16   2       14.24       15.56      4.24 o
   0  16   2        1.87        6.00      4.58 o
   1  16   2        3.85        9.62      4.83 o
   2  16   2        1.34       10.41      5.39 o
 -11   0   3       99.10       84.76      7.67 o
  -9   0   3       45.87       57.08     17.81 o
  -7   0   3      528.82      550.01     10.61 o
  -5   0   3     1100.21     1241.58     13.14 o
  -3   0   3     2131.09     2059.69     19.43 o
  -1   0   3     1921.86     1888.12     30.74 o
   1   0   3    12603.58    12268.12     64.31 o
   3   0   3     3426.91     3478.47     44.93 o
   5   0   3     2212.16     2374.54     38.29 o
   7   0   3        5.72       14.55     10.04 o
   9   0   3        0.45       18.13     15.44 o
 -11   1   3       31.56       52.86      5.78 o
 -10   1   3        0.54       12.69      5.06 o
  -9   1   3      198.07      205.08     18.18 o
  -8   1   3      221.87      205.49      6.76 o
  -7   1   3       72.90       77.88      7.67 o
  -6   1   3       47.08       58.83      6.94 o
  -5   1   3      676.67      660.23      7.35 o
  -4   1   3     1111.20     1188.72      9.21 o
  -3   1   3      234.12      256.46     10.72 o
  -2   1   3    12970.04    12616.59    111.93 o
  -1   1   3       43.84       37.79     12.74 o
   0   1   3      793.79      781.08     16.15 o
   1   1   3     2352.58     2071.93    171.91 o
   2   1   3        0.08       10.13     10.52 o
   3   1   3        0.47        3.67      8.70 o
   4   1   3      126.35      135.90      7.75 o
   5   1   3        0.11       -6.29      6.29 o
   6   1   3       76.53       85.62      6.82 o
   7   1   3       35.64       26.80      6.53 o
   8   1   3        3.98       10.41      9.39 o
   9   1   3       16.94       21.92      5.52 o
  10   1   3        2.33       -1.48      7.28 o
 -11   2   3        0.15       16.85      6.88 o
 -10   2   3        0.26        1.09      4.61 o
  -9   2   3       49.70       59.55      6.36 o
  -8   2   3        5.20        1.99      7.93 o
  -7   2   3       77.98       80.16      6.05 o
  -6   2   3      531.72      497.72      9.63 o
  -5   2   3      199.79      189.49      6.90 o
  -4   2   3       85.78       77.76      7.52 o
  -3   2   3      119.65      117.25      8.88 o
  -2   2   3     6974.31     6874.04    160.38 o
  -1   2   3      759.58      789.10     16.35 o
   0   2   3     2073.43     2067.02     33.14 o
   1   2   3        3.60        9.63     12.36 o
   2   2   3      189.22      181.74     11.44 o
   3   2   3      208.65      202.01      8.51 o
   4   2   3      658.24      698.05      8.34 o
   5   2   3      214.98      219.24      7.55 o
   6   2   3       81.37       72.75      6.72 o
   7   2   3       10.26       14.98      5.85 o
   8   2   3       54.11       50.86      7.39 o
   9   2   3        2.30        2.69      5.58 o
  10   2   3       31.69       24.81      5.26 o
 -11   3   3        1.30        5.51     11.51 o
 -10   3   3       44.53       49.32      6.44 o
  -9   3   3       16.09       31.18      7.79 o
  -8   3   3      195.27      193.16      8.07 o
  -7   3   3       19.88       21.52      6.60 o
  -6   3   3        2.56        6.59      6.68 o
  -5   3   3      152.42      180.47      6.86 o
  -4   3   3        4.16       19.60      9.03 o
  -3   3   3    15519.43    16038.64     51.31 o
  -2   3   3     5147.93     5120.42    589.13 o
  -1   3   3       28.20       37.89      8.57 o
   0   3   3     1495.48     1551.19     22.13 o
   1   3   3      725.05      775.29     13.02 o
   2   3   3     2978.86     3413.08     28.12 o
   3   3   3      261.48      334.42     11.41 o
   4   3   3        4.92        7.03      7.51 o
   5   3   3       17.59       18.70      6.24 o
   6   3   3       39.60       48.44      6.74 o
   7   3   3       42.27       42.37      5.93 o
   8   3   3        9.08       22.08      5.96 o
   9   3   3        7.39       12.35      7.60 o
  10   3   3        4.20        5.60      6.40 o
 -11   4   3        2.17        1.39      7.47 o
 -10   4   3        0.01        8.94     10.19 o
  -9   4   3       59.85       72.22      6.97 o
  -8   4   3      101.87       86.66      6.56 o
  -7   4   3      423.57      422.89     11.47 o
  -6   4   3      262.78      236.91      7.97 o
  -5   4   3      153.32      128.67      6.63 o
  -4   4   3      254.89      314.99      7.69 o
  -3   4   3      177.40      207.59      8.79 o
  -2   4   3      500.14      546.15     14.88 o
  -1   4   3      271.24      297.55      8.53 o
   0   4   3       80.23      101.47      7.40 o
   1   4   3       75.96       88.26      7.36 o
   2   4   3      315.38      415.42      8.67 o
   3   4   3       37.59       50.18      6.71 o
   4   4   3        6.23       25.50     10.17 o
   5   4   3       26.38        9.51      6.40 o
   6   4   3      148.10      116.27      7.11 o
   7   4   3      271.61      264.06      6.68 o
   8   4   3       23.78       18.82      5.59 o
   9   4   3      109.42       78.74      6.66 o
  10   4   3        7.93       14.42      6.67 o
 -11   5   3        3.17        9.44     14.44 o
 -10   5   3        3.71       12.80     13.32 o
  -9   5   3        0.23       -1.60      5.07 o
  -8   5   3        1.22       -3.58      5.59 o
  -7   5   3        7.78        1.72      9.83 o
  -6   5   3      442.22      415.55     13.06 o
  -5   5   3     1516.25     1547.19     24.78 o
  -4   5   3        0.60        6.87      5.60 o
  -3   5   3     2598.84     2947.86    144.42 o
  -2   5   3     1470.18     1727.49     33.61 o
  -1   5   3      956.69      969.29     16.58 o
   0   5   3      895.13      855.63     12.88 o
   1   5   3        6.82        7.07      6.63 o
   2   5   3       63.94       69.65      9.03 o
   3   5   3      212.89      198.63      7.16 o
   4   5   3       53.06       65.66     12.24 o
   5   5   3        9.97       23.75      7.04 o
   6   5   3        5.85       12.27      5.94 o
   7   5   3        7.10       13.86      6.61 o
   8   5   3        4.30        7.52      6.52 o
   9   5   3        6.56        8.54     17.64 o
  10   5   3       14.60       16.92      5.88 o
 -10   6   3       11.21       17.75     12.39 o
  -9   6   3        2.08        1.13     10.20 o
  -8   6   3        6.86       21.35      5.05 o
  -7   6   3      332.38      304.19     11.33 o
  -6   6   3      305.13      299.35      6.67 o
  -5   6   3       14.48       15.09      5.06 o
  -4   6   3      639.92      639.69     20.14 o
  -3   6   3      401.68      432.77      9.95 o
  -2   6   3      143.00      147.97     11.87 o
  -1   6   3       92.30      136.08      5.46 o
   0   6   3      288.06      327.77      5.54 o
   1   6   3      335.44      332.70      6.27 o
   2   6   3      163.09      191.68     13.80 o
   3   6   3      462.48      445.87      8.73 o
   4   6   3      133.25      163.75     16.87 o
   5   6   3        1.69        1.69      7.34 o
   6   6   3       24.54       18.88      7.95 o
   7   6   3       17.12        8.86      6.89 o
   8   6   3        2.26       -4.08      7.60 o
   9   6   3        0.68        9.53      5.85 o
  10   6   3        3.64        2.44      5.87 o
 -10   7   3        0.75       -5.59      5.59 o
  -9   7   3        1.37       -8.29     11.48 o
  -8   7   3        9.18        1.81      6.46 o
  -7   7   3      375.65      328.47     38.02 o
  -6   7   3      417.58      457.11     28.47 o
  -5   7   3       12.57       23.24      5.08 o
  -4   7   3      440.22      465.79      7.89 o
  -3   7   3       60.59       51.80      5.72 o
  -2   7   3        1.95       -4.38      5.08 o
  -1   7   3        6.00       15.86      5.98 o
   0   7   3       22.84       40.76      4.95 o
   1   7   3      169.78      217.49      6.29 o
   2   7   3      608.09      620.91     57.22 o
   3   7   3       26.23       34.92      6.07 o
   4   7   3     1040.92      961.55      8.04 o
   5   7   3       47.17       38.43      5.26 o
   6   7   3        9.86       10.16      7.01 o
   7   7   3       87.09      117.35     11.07 o
   8   7   3        0.18       10.43     12.11 o
   9   7   3        0.00       19.83     17.44 o
 -10   8   3        0.81       26.68     13.96 o
  -9   8   3        3.33        1.88      6.89 o
  -8   8   3        0.25        0.13      5.59 o
  -7   8   3       31.07       37.48      8.24 o
  -6   8   3      430.23      426.76      6.50 o
  -5   8   3      136.79      127.99      9.33 o
  -4   8   3      139.38      134.68      5.88 o
  -3   8   3       29.09       36.04      4.87 o
  -2   8   3      193.15      178.47     16.79 o
  -1   8   3     1029.01      989.57     14.32 o
   0   8   3     1451.43     1494.12     22.04 o
   1   8   3       62.07       66.01      5.16 o
   2   8   3       57.47       51.53      6.27 o
   3   8   3       38.69       54.61     11.66 o
   4   8   3      153.71      149.33      6.14 o
   5   8   3      400.19      391.68     19.10 o
   6   8   3       20.20       33.17      8.91 o
   7   8   3        1.31       18.03      5.44 o
   8   8   3       27.69       40.71      6.26 o
   9   8   3        1.95       16.54      5.59 o
  -9   9   3       53.63       61.63      5.72 o
  -8   9   3       30.34       34.71      4.89 o
  -7   9   3       21.30       28.79      6.80 o
  -6   9   3       18.58       23.52      8.67 o
  -5   9   3        2.80       14.53      5.08 o
  -4   9   3        8.49       11.88      6.78 o
  -3   9   3      123.77      145.29      5.94 o
  -2   9   3      133.46      140.80     15.46 o
  -1   9   3        3.68       -2.90      5.39 o
   0   9   3       28.30       18.64      6.27 o
   1   9   3       39.03       41.34      5.05 o
   2   9   3      357.33      346.18     10.09 o
   3   9   3      310.04      280.14     12.99 o
   4   9   3       22.77       14.67      7.97 o
   5   9   3        1.52       14.06     16.12 o
   6   9   3        3.41       10.29      6.07 o
   7   9   3       10.74       10.99      5.91 o
   8   9   3       61.18       68.51      9.82 o
  -9  10   3       57.47       69.67      8.55 o
  -8  10   3       35.16       30.92      5.53 o
  -7  10   3       86.09       79.71      7.21 o
  -6  10   3       40.80       34.65      7.12 o
  -5  10   3        3.80       13.93      6.23 o
  -4  10   3        7.03       13.72      5.14 o
  -3  10   3       87.00       95.93      4.71 o
  -2  10   3      177.79      190.43     19.57 o
  -1  10   3        0.01       12.37      6.12 o
   0  10   3       58.80       62.18      5.00 o
   1  10   3       27.95       30.05      4.63 o
   2  10   3        4.64        2.68      5.03 o
   3  10   3      441.02      420.43     12.66 o
   4  10   3       28.49       53.84     15.06 o
   5  10   3        0.03       25.15      6.94 o
   6  10   3        1.66       44.57     15.20 o
   7  10   3        5.84       28.51     12.85 o
   8  10   3        0.36       22.32     18.16 o
  -8  11   3        1.57        8.79      5.81 o
  -7  11   3       17.94       31.61      6.83 o
  -6  11   3       43.26       38.17      4.60 o
  -5  11   3        0.41       -3.98      3.98 o
  -4  11   3        2.91        8.57      6.10 o
  -3  11   3        6.51       11.21      7.38 o
  -2  11   3       21.98       11.53      6.99 o
  -1  11   3        0.48       -5.52      6.12 o
   0  11   3      104.89       91.15      4.73 o
   1  11   3      221.93      215.90      5.15 o
   2  11   3      626.78      571.75     49.52 o
   3  11   3       85.30       73.53      7.32 o
   4  11   3       44.77       61.05     12.20 o
   5  11   3        2.68       -4.55     11.79 o
   6  11   3       85.24       79.36      6.21 o
   7  11   3       19.89       13.43     16.54 o
  -8  12   3       14.10        6.24     12.09 o
  -7  12   3        8.86       12.46      5.66 o
  -6  12   3        9.23       -1.23      5.66 o
  -5  12   3       15.47       24.32      5.22 o
  -4  12   3      102.46       94.42      8.72 o
  -3  12   3      180.28      170.91      6.62 o
  -2  12   3      201.72      173.26     16.90 o
  -1  12   3        4.51        3.33      4.76 o
   0  12   3       94.34       98.38      5.80 o
   1  12   3      123.95      129.51      5.77 o
   2  12   3       15.41       22.29      3.95 o
   3  12   3        0.06        2.18      6.68 o
   4  12   3       22.66       38.31      7.08 o
   5  12   3       39.88       59.35      6.23 o
   6  12   3       15.99       35.19     18.53 o
   7  12   3       23.77       -6.19      6.19 o
  -7  13   3        5.22       10.66     10.16 o
  -6  13   3       24.15       28.85      4.75 o
  -5  13   3        9.93       30.74      9.37 o
  -4  13   3        5.28        4.98      5.89 o
  -3  13   3       59.73       64.40      7.61 o
  -2  13   3       31.92       24.89      4.72 o
  -1  13   3      134.42      136.18      7.50 o
   0  13   3       38.37       42.68      5.64 o
   1  13   3       65.86       57.55      4.83 o
   2  13   3       63.26       54.59      7.94 o
   3  13   3        0.01        3.63      8.40 o
   4  13   3       17.45       18.83      9.76 o
   5  13   3        3.53        3.76      6.56 o
   6  13   3        9.32       14.27      8.58 o
  -6  14   3       53.45       53.03      6.80 o
  -5  14   3        4.16        1.45      5.86 o
  -4  14   3        0.03       -9.20      9.20 o
  -3  14   3        4.92        7.01      5.61 o
  -2  14   3       40.62       33.52      4.44 o
  -1  14   3       48.40       66.56      7.50 o
   0  14   3       64.01       64.31      7.20 o
   1  14   3      157.24      138.77      5.74 o
   2  14   3       84.66       95.72     18.47 o
   3  14   3       46.26       38.93      5.76 o
   4  14   3        2.41        3.46     11.14 o
   5  14   3        1.87       24.52     20.92 o
  -4  15   3        0.00        2.18     10.40 o
  -3  15   3        8.95       35.75     13.87 o
  -2  15   3        0.74        5.45      6.24 o
  -1  15   3        0.01       -1.60      7.17 o
   0  15   3        2.07        9.34      4.82 o
   1  15   3        6.49        4.35      6.08 o
   2  15   3       94.27       98.97      5.76 o
   3  15   3        0.68       16.06      7.22 o
   4  15   3       14.82       29.00     15.85 o
  -2  16   3        1.31        6.96      7.72 o
  -1  16   3       67.72       72.11      7.09 o
   0  16   3        1.25       11.11      7.73 o
   1  16   3       13.53       28.66      4.54 o
 -10   0   4        0.00       21.56     11.87 o
  -8   0   4      498.74      477.52     29.48 o
  -6   0   4        5.75       18.68      6.79 o
  -4   0   4        9.95       14.11      8.30 o
   0   0   4    16055.04       41.18     20.48 o
   2   0   4      368.53      289.96     12.30 o
   4   0   4     2750.71     3028.80     16.79 o
   6   0   4       19.66       17.24     13.99 o
   8   0   4        2.12        5.10      8.83 o
  10   0   4      117.16      126.48     10.75 o
 -11   1   4        3.21        1.41     12.00 o
 -10   1   4       51.45       54.65      7.10 o
  -9   1   4        2.90        8.34      6.20 o
  -8   1   4       37.13       55.26      8.93 o
  -7   1   4        0.22       10.96      5.47 o
  -6   1   4       26.89       20.98      7.41 o
  -5   1   4      126.74      144.41      6.89 o
  -4   1   4       68.08       51.80      6.31 o
  -3   1   4     1915.51     1706.34     11.88 o
  -2   1   4       56.36       35.85     12.63 o
  -1   1   4     7197.73     7359.48    246.68 o
   0   1   4     4837.71     5445.78     59.86 o
   1   1   4     1904.65     1783.88    279.99 o
   2   1   4      118.17      140.87      8.74 o
   3   1   4     1127.43     1139.14     16.54 o
   4   1   4       65.00       52.40      7.54 o
   5   1   4        5.80       -0.83      6.92 o
   6   1   4      383.94      353.66      7.59 o
   7   1   4      147.72      146.32      8.02 o
   8   1   4       95.79       77.33      9.26 o
   9   1   4        2.29        1.32      7.78 o
  10   1   4        3.20       21.02     12.23 o
 -11   2   4       25.53       31.81      6.99 o
 -10   2   4        8.01       22.88      6.23 o
  -9   2   4       66.25       72.96      5.66 o
  -8   2   4       17.15       27.11      6.90 o
  -7   2   4        0.25        8.50      5.33 o
  -6   2   4      116.15      108.30      5.88 o
  -5   2   4      400.96      419.23      7.47 o
  -4   2   4       93.88      114.05      9.15 o
  -3   2   4     1324.94     1236.22     17.65 o
  -2   2   4     1299.43     1228.09     36.37 o
  -1   2   4    16451.71    18137.13     61.86 o
   0   2   4    14724.31    15157.06    168.91 o
   1   2   4     1796.39     1614.47     94.26 o
   2   2   4     2856.19     2882.62    241.98 o
   3   2   4      387.02      371.12      8.31 o
   4   2   4       32.60       35.99      6.86 o
   5   2   4       84.10       84.82      7.10 o
   6   2   4        3.24        6.98      5.91 o
   7   2   4      162.96      171.36     16.73 o
   8   2   4       11.96        1.36      6.30 o
   9   2   4        0.88        3.93      5.11 o
  10   2   4       20.27       20.10      9.76 o
 -11   3   4        0.73        4.31      6.26 o
 -10   3   4        2.94        5.84      7.04 o
  -9   3   4        0.00        2.85      6.25 o
  -8   3   4        3.73        4.22      5.14 o
  -7   3   4       36.28       47.73      7.64 o
  -6   3   4        1.07       18.57      6.71 o
  -5   3   4       51.31       73.47      8.20 o
  -4   3   4     4694.59     4797.93     88.25 o
  -3   3   4      847.00      756.92     11.40 o
  -2   3   4     1270.68     1196.23    143.98 o
  -1   3   4     3140.35     3218.45    235.09 o
   0   3   4     8421.16     8555.28    125.87 o
   1   3   4     8714.91     9055.98     96.65 o
   2   3   4     2738.86     3045.90     22.48 o
   3   3   4     2642.78     2690.15    123.67 o
   4   3   4      379.75      403.63      8.54 o
   5   3   4       25.29       27.18      7.56 o
   6   3   4      182.47      155.20      8.47 o
   7   3   4        0.40        3.45      7.86 o
   8   3   4        9.09       27.88      6.76 o
   9   3   4       17.50       35.05      9.85 o
  10   3   4        4.51        4.72      6.20 o
 -11   4   4        0.58       -7.20      7.20 o
 -10   4   4        2.44       21.95     13.52 o
  -9   4   4        7.85        6.96      5.56 o
  -8   4   4       24.27       10.65     25.53 o
  -7   4   4      196.13      202.40      7.65 o
  -6   4   4      162.25      168.97     11.70 o
  -5   4   4      134.09      147.37      9.75 o
  -4   4   4       75.95       66.06      7.51 o
  -3   4   4     3451.23     3420.88    535.77 o
  -2   4   4     9054.05     9940.39    211.52 o
  -1   4   4      355.82      302.25      6.89 o
   0   4   4       14.97       14.94      6.27 o
   1   4   4      360.23      354.61      8.18 o
   2   4   4      273.01      293.39      8.92 o
   3   4   4      844.57      929.37     19.34 o
   4   4   4       62.88       38.45      7.23 o
   5   4   4      225.35      212.10      7.57 o
   6   4   4      377.95      357.95      7.13 o
   7   4   4       13.09       18.76      5.54 o
   8   4   4        0.15        3.36      6.07 o
   9   4   4        6.37       -0.76      6.83 o
  10   4   4       27.89       31.10      6.16 o
 -11   5   4        5.56       12.19      6.33 o
 -10   5   4        7.05       15.12      9.10 o
  -9   5   4       35.85       38.81      5.09 o
  -8   5   4       51.90       66.57     10.43 o
  -7   5   4      482.89      462.11     22.02 o
  -6   5   4       28.33       41.13      6.27 o
  -5   5   4       78.37       85.18      6.25 o
  -4   5   4     3360.15     3379.69    392.15 o
  -3   5   4       17.03       41.24      5.77 o
  -2   5   4      899.96      971.16     10.99 o
  -1   5   4      129.97      155.33      6.45 o
   0   5   4     2291.55     2505.16     48.31 o
   1   5   4     1912.45     2099.36     19.66 o
   2   5   4       34.34       52.58      7.85 o
   3   5   4        2.62       -2.58      6.68 o
   4   5   4      293.69      288.28      9.20 o
   5   5   4        1.38       -9.54     17.21 o
   6   5   4       40.97       58.36     14.10 o
   7   5   4       18.64       16.63      8.67 o
   8   5   4        8.78       11.62      7.90 o
   9   5   4        3.63       -1.01      5.63 o
  10   5   4        5.95       13.66      5.76 o
 -10   6   4       15.63       17.38      5.54 o
  -9   6   4        0.82       -3.53     11.50 o
  -8   6   4       42.69       61.03     17.59 o
  -7   6   4      266.41      263.84      9.49 o
  -6   6   4      318.58      291.30      5.88 o
  -5   6   4        7.07       23.16      6.02 o
  -4   6   4     1303.49     1390.87     73.90 o
  -3   6   4      418.73      452.09      7.17 o
  -2   6   4        9.33       11.76      4.91 o
  -1   6   4       79.08       93.32      5.78 o
   0   6   4        4.03       13.55      5.78 o
   1   6   4       20.06       24.63      5.61 o
   2   6   4        2.71       -3.58      7.19 o
   3   6   4      922.13      942.39     17.38 o
   4   6   4      322.79      308.22      8.18 o
   5   6   4       94.81       96.58      9.83 o
   6   6   4      102.09      117.59     10.51 o
   7   6   4        0.20       -9.90     10.28 o
   8   6   4       14.54       -9.79     11.11 o
   9   6   4       18.33       38.19     10.97 o
 -10   7   4       58.44       69.45     11.71 o
  -9   7   4       20.19        8.97     11.66 o
  -8   7   4      156.65      151.22     19.41 o
  -7   7   4        0.76        1.42      7.92 o
  -6   7   4        2.32        2.17      4.86 o
  -5   7   4       86.91       75.14      6.76 o
  -4   7   4      157.49      143.49      6.20 o
  -3   7   4      691.42      736.26     13.75 o
  -2   7   4      155.92      183.28     18.43 o
  -1   7   4      165.21      198.34      6.20 o
   0   7   4        0.18       -2.44      4.53 o
   1   7   4      821.47      809.50     13.42 o
   2   7   4      267.38      250.95      6.25 o
   3   7   4        1.89        1.11     19.17 o
   4   7   4      289.02      261.17     10.77 o
   5   7   4      150.29      148.00     10.03 o
   6   7   4       22.61       11.37      5.04 o
   7   7   4        0.03        7.84      7.49 o
   8   7   4        0.81       -7.68     19.91 o
   9   7   4        1.06       21.89      7.02 o
 -10   8   4       13.97       29.60      7.04 o
  -9   8   4       17.44       18.22      5.13 o
  -8   8   4       11.96       23.85      4.87 o
  -7   8   4       40.04       42.70      7.17 o
  -6   8   4        7.27        6.53      4.81 o
  -5   8   4        1.05       11.35      7.11 o
  -4   8   4      110.60      118.70      9.56 o
  -3   8   4       64.60       52.20      5.53 o
  -2   8   4       21.52       27.16      5.63 o
  -1   8   4      819.02      820.31     12.49 o
   0   8   4      297.41      270.53      4.82 o
   1   8   4      131.07      137.67      5.24 o
   2   8   4        0.01        2.68      4.91 o
   3   8   4       97.63       88.95      7.65 o
   4   8   4      147.38      137.69     10.86 o
   5   8   4     1080.86     1007.65     45.69 o
   6   8   4       12.55        9.54     11.67 o
   7   8   4        9.19        1.44     11.14 o
   8   8   4       36.40       41.13     20.51 o
   9   8   4       14.56       23.05      7.24 o
  -9   9   4       13.05       30.67      8.07 o
  -8   9   4       52.55       52.61      7.60 o
  -7   9   4        4.31        2.68      5.27 o
  -6   9   4        6.10       11.23      4.68 o
  -5   9   4      155.11      141.48      5.65 o
  -4   9   4      132.69      126.48      9.11 o
  -3   9   4      199.71      193.30      5.30 o
  -2   9   4       35.52       32.93      5.65 o
  -1   9   4       55.98       58.59      5.16 o
   0   9   4      191.62      203.93      7.06 o
   1   9   4      293.20      295.67      6.90 o
   2   9   4      178.12      185.38     20.91 o
   3   9   4        6.51       18.38      6.48 o
   4   9   4      248.66      234.37     12.54 o
   5   9   4       59.42       48.32      5.52 o
   6   9   4       89.05      110.90     14.51 o
   7   9   4       25.23       54.63      6.88 o
   8   9   4       77.63       70.69      6.24 o
  -9  10   4       10.21       15.86      5.51 o
  -8  10   4        1.45        2.07      5.37 o
  -7  10   4       16.16       15.81      5.00 o
  -6  10   4       82.14       75.08      7.27 o
  -5  10   4       45.24       60.38      8.44 o
  -4  10   4      182.22      183.01      6.15 o
  -3  10   4      325.77      301.08      5.71 o
  -2  10   4      260.93      240.05     24.31 o
  -1  10   4      215.56      188.92      7.49 o
   0  10   4       45.46       54.85      5.00 o
   1  10   4      332.23      333.36      9.06 o
   2  10   4      271.86      269.70     26.55 o
   3  10   4       80.17       90.94      6.42 o
   4  10   4       48.21       40.73      5.68 o
   5  10   4        0.34        0.79      8.38 o
   6  10   4        5.76       45.63     13.61 o
   7  10   4        6.90        5.44      6.84 o
   8  10   4       15.62       25.24     10.99 o
  -8  11   4        4.13        1.68      7.12 o
  -7  11   4       44.20       56.36      5.02 o
  -6  11   4      111.65      107.37      5.30 o
  -5  11   4      166.06      153.77      6.70 o
  -4  11   4      200.26      184.93      4.70 o
  -3  11   4       58.76       53.58      5.23 o
  -2  11   4      312.94      282.75     26.07 o
  -1  11   4       75.16       79.65      5.29 o
   0  11   4       28.29       30.76      6.58 o
   1  11   4      412.12      398.98      5.30 o
   2  11   4       71.20       73.85      7.84 o
   3  11   4        1.01       33.68     18.86 o
   4  11   4       65.27       67.31      6.11 o
   5  11   4       39.34       46.35      8.49 o
   6  11   4      130.56      115.96      8.91 o
   7  11   4        3.37       21.75     13.86 o
  -8  12   4        5.39       15.17      5.20 o
  -7  12   4       26.25       35.44      5.52 o
  -6  12   4       13.44       28.95      7.83 o
  -5  12   4       17.49       12.50      5.86 o
  -4  12   4      180.70      158.98      9.70 o
  -3  12   4      107.61      107.87      5.35 o
  -2  12   4      111.69      125.61     15.33 o
  -1  12   4        0.90        5.40      5.31 o
   0  12   4       94.88      108.19      5.57 o
   1  12   4        0.02        7.28      6.55 o
   2  12   4       67.02       70.11     12.70 o
   3  12   4       13.57        0.53     10.33 o
   4  12   4       67.26       50.20      5.61 o
   5  12   4        2.22       -7.67      7.67 o
   6  12   4       46.93       59.85     26.99 o
   7  12   4        1.92       42.34     12.97 o
  -7  13   4        7.04       10.11      5.72 o
  -6  13   4        0.38        4.95      5.95 o
  -5  13   4       40.99       38.01      5.26 o
  -4  13   4       16.38       39.64      5.10 o
  -3  13   4       73.90       85.61     11.22 o
  -2  13   4       51.83       56.89      9.46 o
  -1  13   4      125.29      118.00     13.02 o
   0  13   4       43.93       53.25      5.98 o
   1  13   4      295.53      248.51     11.22 o
   2  13   4      354.44      339.30     38.10 o
   3  13   4        4.64        1.80      9.67 o
   4  13   4        2.05        1.58      5.48 o
   5  13   4       80.59       74.44      6.93 o
   6  13   4       17.37       49.15      7.22 o
  -6  14   4        6.20       10.65      5.95 o
  -5  14   4        5.81       16.56      7.26 o
  -4  14   4        0.40        0.50      9.18 o
  -3  14   4        0.94       14.80      8.40 o
  -2  14   4      120.57      121.41     13.78 o
  -1  14   4        1.88        1.50      6.36 o
   0  14   4       98.29       88.21      5.05 o
   1  14   4      111.62      103.13      9.94 o
   2  14   4       15.90       27.95      5.39 o
   3  14   4        0.82       15.09      4.95 o
   4  14   4        5.79       24.82      5.10 o
   5  14   4        0.64       54.12     25.00 o
  -4  15   4        1.67        6.18      6.40 o
  -3  15   4        8.92       21.59      9.02 o
  -2  15   4        9.92       18.39      9.12 o
  -1  15   4       73.41       73.71      8.08 o
   0  15   4       74.69       64.37      7.28 o
   1  15   4       11.15       39.50     11.74 o
   2  15   4       47.62       45.49      5.47 o
   3  15   4       86.06       83.60     11.77 o
  -2  16   4        0.18       20.68      5.21 o
  -1  16   4        5.20       17.78     10.69 o
   0  16   4       30.84       33.11      7.62 o
   1  16   4       19.03       16.09      6.64 o
 -11   0   5        0.22       -8.85      8.85 o
  -9   0   5        3.69        8.73     13.19 o
  -7   0   5      419.82      383.39     20.70 o
  -5   0   5     2107.15     2042.26     24.94 o
  -3   0   5     1542.89     1574.32     38.21 o
  -1   0   5      524.77      567.49     37.56 o
   1   0   5      242.44      233.52     15.27 o
   3   0   5      140.44      153.96     13.49 o
   5   0   5        1.77       -1.08      9.52 o
   7   0   5      732.47      685.97      8.91 o
   9   0   5       24.69       27.52      8.87 o
 -11   1   5       48.44       54.22     10.16 o
 -10   1   5       12.76       38.15      5.97 o
  -9   1   5        5.13       14.32      5.04 o
  -8   1   5       29.36       35.11      6.34 o
  -7   1   5       12.41       13.81      7.23 o
  -6   1   5        4.15       32.51      8.80 o
  -5   1   5        7.83       23.08      6.50 o
  -4   1   5      104.62      111.99      6.88 o
  -3   1   5       13.65       24.03      9.42 o
  -2   1   5     5911.97     5700.53     30.97 o
  -1   1   5        9.35       35.17     14.34 o
   0   1   5      160.48       90.54     74.25 o
   1   1   5      329.28      403.39     11.22 o
   2   1   5     2819.01     2954.17     43.42 o
   3   1   5       44.14       66.16      7.78 o
   4   1   5        6.44        1.86      7.29 o
   5   1   5       47.39       40.01      6.87 o
   6   1   5        7.60       16.78      6.66 o
   7   1   5        2.70        5.19      5.79 o
   8   1   5      277.43      251.41      6.21 o
   9   1   5       61.88       80.77      8.21 o
  10   1   5       63.52       64.62      9.44 o
 -11   2   5        1.12        2.48      5.51 o
 -10   2   5       18.69       23.12     10.93 o
  -9   2   5        3.05        3.73     10.85 o
  -8   2   5      164.77      161.60      5.19 o
  -7   2   5      237.27      229.45      6.37 o
  -6   2   5      177.31      167.06      5.92 o
  -5   2   5      185.24      182.22      8.43 o
  -4   2   5      932.21      945.30     10.89 o
  -3   2   5       41.63       47.67      9.10 o
  -2   2   5     4869.49     4894.76    144.51 o
  -1   2   5     1261.55     1272.87     28.62 o
   0   2   5        1.25        4.41      8.12 o
   1   2   5       47.58       53.31      9.72 o
   2   2   5       30.05       29.74      7.89 o
   3   2   5     1914.32     2282.78     11.12 o
   4   2   5       21.38       34.52      7.62 o
   5   2   5      460.94      419.60      7.58 o
   6   2   5      411.92      377.84      7.69 o
   7   2   5        5.60       -5.29      6.68 o
   8   2   5       25.58       30.21      5.59 o
   9   2   5       58.52       64.83      5.69 o
  10   2   5       14.97       14.57      6.40 o
 -11   3   5       16.27       10.27     11.89 o
 -10   3   5       10.12       23.45     10.64 o
  -9   3   5        0.88       16.30     11.56 o
  -8   3   5        0.29        9.18     12.11 o
  -7   3   5        0.06       13.14     14.31 o
  -6   3   5      159.36      157.25      6.84 o
  -5   3   5      264.16      258.71      7.72 o
  -4   3   5     1342.62     1304.04     20.62 o
  -3   3   5     1706.71     1861.87     44.31 o
  -2   3   5     1299.00     1119.97    108.69 o
  -1   3   5      171.23      190.79     17.33 o
   0   3   5     2837.41     2843.79     37.38 o
   1   3   5      275.51      239.52     31.52 o
   2   3   5      165.08      146.26      8.95 o
   3   3   5     3853.19     4047.86    602.10 o
   4   3   5       81.04       75.08      7.02 o
   5   3   5      324.44      320.44      8.05 o
   6   3   5      465.70      470.43      6.60 o
   7   3   5      430.76      405.89      7.21 o
   8   3   5        7.24       21.34      6.91 o
   9   3   5        0.00       -4.54      5.01 o
  10   3   5       17.67       18.00      6.87 o
 -11   4   5        5.80       38.72     15.57 o
 -10   4   5       11.47       22.89      9.26 o
  -9   4   5       23.71       27.87     11.55 o
  -8   4   5       55.87       61.29      7.22 o
  -7   4   5        1.14        6.28      4.73 o
  -6   4   5      110.77      113.97      5.16 o
  -5   4   5       16.91       21.71      6.13 o
  -4   4   5        1.63        5.82      5.95 o
  -3   4   5     2641.62     2696.96    432.04 o
  -2   4   5        3.02       16.25      7.43 o
  -1   4   5     2946.20     2864.35     35.95 o
   0   4   5      305.76      292.12      6.71 o
   1   4   5     9993.03    10801.42    131.34 o
   2   4   5     3814.74     4375.45     53.72 o
   3   4   5      251.10      290.95      8.71 o
   4   4   5        6.27       -0.08      8.64 o
   5   4   5       13.00       17.10      5.71 o
   6   4   5       58.34       47.27      7.27 o
   7   4   5      549.11      503.30     11.91 o
   8   4   5       60.97       69.08      7.19 o
   9   4   5       48.92       49.87      5.87 o
  10   4   5        1.46       28.64     19.91 o
 -11   5   5        5.09        3.07      8.26 o
 -10   5   5       10.34       13.47     11.45 o
  -9   5   5       17.94       33.78      5.05 o
  -8   5   5      263.50      266.19     12.52 o
  -7   5   5       28.83       22.91      5.15 o
  -6   5   5       25.14       31.83      7.04 o
  -5   5   5      617.78      626.90     12.18 o
  -4   5   5       22.11       15.30      5.73 o
  -3   5   5       26.67       23.87      6.01 o
  -2   5   5      477.54      442.15     13.49 o
  -1   5   5     3612.12     3842.55     95.79 o
   0   5   5       66.30       82.01      5.94 o
   1   5   5      684.94      808.47     11.36 o
   2   5   5      240.74      274.68     21.64 o
   3   5   5      371.66      361.56      6.94 o
   4   5   5      450.11      443.05      8.43 o
   5   5   5       83.48       60.13      6.43 o
   6   5   5      230.29      234.45     25.28 o
   7   5   5        6.84       17.16     14.13 o
   8   5   5        0.15       16.66      8.45 o
   9   5   5       20.49       43.66     14.52 o
 -10   6   5        1.73       12.21      6.08 o
  -9   6   5        0.04       -6.01      6.01 o
  -8   6   5       28.18       22.85      6.17 o
  -7   6   5        0.66        5.30      5.53 o
  -6   6   5        4.43        4.10      8.10 o
  -5   6   5      338.10      335.33     43.38 o
  -4   6   5       69.45       74.25      6.26 o
  -3   6   5      137.55      171.09      5.31 o
  -2   6   5      329.31      267.42     11.78 o
  -1   6   5       93.44      107.10      5.17 o
   0   6   5        3.32       21.04      6.59 o
   1   6   5      130.77      171.83     10.26 o
   2   6   5     1277.93     1466.79     19.93 o
   3   6   5        0.21       -7.82      7.82 o
   4   6   5      237.18      236.61     11.56 o
   5   6   5       42.49       52.53      6.46 o
   6   6   5       17.48       41.24      9.48 o
   7   6   5        0.43       12.05      9.32 o
   8   6   5       30.63        9.28      6.83 o
   9   6   5        0.79       15.87      7.33 o
 -10   7   5        2.99       16.19     10.63 o
  -9   7   5       28.77       41.52      6.74 o
  -8   7   5        2.56       13.28      5.55 o
  -7   7   5        0.42        2.41      5.07 o
  -6   7   5      194.83      192.75      6.38 o
  -5   7   5      128.52      116.57      5.97 o
  -4   7   5       82.38      100.86      6.79 o
  -3   7   5      151.87      142.90      7.97 o
  -2   7   5      397.35      403.93     34.80 o
  -1   7   5      241.73      253.58      5.80 o
   0   7   5       62.92       70.86      4.82 o
   1   7   5       45.82       60.94      6.09 o
   2   7   5       12.96       18.92      5.49 o
   3   7   5     2014.54     2041.08     30.09 o
   4   7   5      202.11      201.37      9.26 o
   5   7   5        0.18        1.64      6.66 o
   6   7   5       43.72       38.77      5.57 o
   7   7   5        7.14       14.67      6.02 o
   8   7   5      107.50      125.98     19.75 o
   9   7   5       24.98       32.88      6.27 o
 -10   8   5        7.00        0.70      6.28 o
  -9   8   5        0.16       22.07      6.00 o
  -8   8   5       23.15       15.62     11.78 o
  -7   8   5        3.24       12.55      6.44 o
  -6   8   5        9.96       17.19      4.73 o
  -5   8   5        7.46        4.49      5.70 o
  -4   8   5        0.19       14.98      6.72 o
  -3   8   5      235.75      224.43      9.34 o
  -2   8   5        1.69        6.33      5.82 o
  -1   8   5      363.36      397.27      8.30 o
   0   8   5      829.80      838.86      9.45 o
   1   8   5      325.69      295.16      5.35 o
   2   8   5      409.83      404.68      7.67 o
   3   8   5      316.96      299.70     12.35 o
   4   8   5        0.94       -5.12     16.66 o
   5   8   5      211.90      231.76      8.98 o
   6   8   5        1.79       27.08     12.21 o
   7   8   5       76.89       73.30      6.33 o
   8   8   5        7.20       29.93      7.06 o
  -9   9   5        2.11       -8.90      8.90 o
  -8   9   5        1.87       12.77      9.42 o
  -7   9   5       17.65       13.60      7.71 o
  -6   9   5      194.82      169.74     11.88 o
  -5   9   5        1.77        1.79      5.19 o
  -4   9   5       26.69       26.08      6.89 o
  -3   9   5       81.63       75.81      4.75 o
  -2   9   5      299.53      287.97     25.54 o
  -1   9   5      152.23      142.47      4.92 o
   0   9   5        3.27        4.44      4.19 o
   1   9   5      114.52      122.86      5.52 o
   2   9   5      182.85      189.38     22.20 o
   3   9   5      436.03      454.46      7.98 o
   4   9   5      245.59      243.30     15.41 o
   5   9   5      323.04      300.49      9.62 o
   6   9   5        5.98       37.36     10.02 o
   7   9   5       45.63       84.39     15.23 o
   8   9   5        1.41        4.56      7.04 o
  -9  10   5       15.57       21.93      6.72 o
  -8  10   5        3.15       19.66      5.74 o
  -7  10   5       46.67       47.56      8.76 o
  -6  10   5       47.19       63.33      8.12 o
  -5  10   5       50.85       62.34      5.24 o
  -4  10   5        0.01        2.30      4.79 o
  -3  10   5       93.83      107.25      5.97 o
  -2  10   5       15.84       15.59      4.25 o
  -1  10   5      136.30      129.98      5.71 o
   0  10   5       48.47       55.14      5.57 o
   1  10   5      442.79      393.51      8.82 o
   2  10   5       78.69       90.76     14.27 o
   3  10   5       11.65        7.56     14.33 o
   4  10   5      299.67      292.43      6.70 o
   5  10   5       64.71       69.51     15.17 o
   6  10   5       57.59       53.40      4.92 o
   7  10   5       28.35       38.98      5.55 o
  -8  11   5       12.90       28.34      6.02 o
  -7  11   5        2.41        8.68      6.22 o
  -6  11   5       16.75       28.58      4.96 o
  -5  11   5       28.68       43.55      5.43 o
  -4  11   5      121.58      112.62      6.56 o
  -3  11   5       12.03       20.66      8.53 o
  -2  11   5      440.00      386.46     34.90 o
  -1  11   5       25.25       21.42      4.53 o
   0  11   5       17.68       26.60      9.45 o
   1  11   5      389.21      362.70      4.94 o
   2  11   5      118.24      111.73      9.81 o
   3  11   5      396.41      411.52     11.23 o
   4  11   5       77.19       60.50      5.57 o
   5  11   5        8.61        6.96      8.27 o
   6  11   5       10.66       11.86      6.07 o
   7  11   5        0.01       -6.69      6.69 o
  -8  12   5        0.00        7.78     10.17 o
  -7  12   5        6.60        5.12      4.69 o
  -6  12   5       25.58       31.76      4.64 o
  -5  12   5       72.34       69.72      6.52 o
  -4  12   5      129.03      105.23      5.24 o
  -3  12   5        0.15        2.11      4.66 o
  -2  12   5       14.94       15.24      8.67 o
  -1  12   5       85.45       68.73      4.90 o
   0  12   5      157.92      149.39      5.41 o
   1  12   5      236.11      251.62      6.60 o
   2  12   5      113.38      117.59     10.82 o
   3  12   5       37.00       20.86      6.13 o
   4  12   5       12.22        2.39      5.49 o
   5  12   5       22.52       61.15     32.56 o
   6  12   5      100.95       95.73     17.27 o
  -7  13   5        2.13       23.31      7.34 o
  -6  13   5        6.78       15.39      6.70 o
  -5  13   5       76.82       67.25      8.87 o
  -4  13   5        9.87       25.21      6.81 o
  -3  13   5        0.00        9.21      5.01 o
  -2  13   5        0.05        5.60      4.74 o
  -1  13   5      297.21      281.09      5.22 o
   0  13   5       11.84       37.90     14.59 o
   1  13   5       53.98       54.59      4.89 o
   2  13   5        8.00       16.54      4.86 o
   3  13   5       61.48       67.30      4.98 o
   4  13   5       20.75       29.28      6.22 o
   5  13   5        0.91       11.13      5.44 o
  -6  14   5        0.00        4.22      5.54 o
  -5  14   5        0.07        6.18     11.51 o
  -4  14   5        0.05        4.51      5.24 o
  -3  14   5       65.50       72.24      9.11 o
  -2  14   5        8.75        5.67      4.82 o
  -1  14   5       19.05       20.48      8.93 o
   0  14   5       82.44       68.61      4.85 o
   1  14   5        1.49       -2.12      8.56 o
   2  14   5        3.27       15.79      5.64 o
   3  14   5       25.41       25.00      6.89 o
   4  14   5        2.64        6.44     12.69 o
  -4  15   5        4.17        8.81     10.71 o
  -3  15   5        1.75       -5.73      5.73 o
  -2  15   5        0.05       15.05      7.67 o
  -1  15   5       78.38       65.85      8.53 o
   0  15   5        2.94        7.22      4.53 o
   1  15   5        0.66        9.36      5.18 o
   2  15   5       20.05       26.75     15.68 o
   3  15   5      153.10      158.12      6.16 o
  -1  16   5       11.36       29.68      7.80 o
   0  16   5        3.09        7.13      4.70 o
 -10   0   6       36.46       29.42      7.28 o
  -8   0   6       67.16       74.66     14.69 o
  -6   0   6     3805.45     3770.70     15.64 o
  -4   0   6      749.99      686.93     11.09 o
  -2   0   6       50.61       28.59     13.84 o
   0   0   6     1052.07      958.98     23.98 o
   2   0   6      139.47      131.37     12.43 o
   4   0   6      129.95      131.04      8.69 o
   6   0   6      100.82       98.72      7.75 o
   8   0   6      257.11      269.50      9.71 o
  10   0   6       47.96       60.10     10.49 o
 -11   1   6       42.12       58.33     10.12 o
 -10   1   6        8.05       13.48      5.73 o
  -9   1   6       57.68       73.51      6.26 o
  -8   1   6       14.38       16.76      5.93 o
  -7   1   6      403.91      377.26      6.26 o
  -6   1   6       22.85       21.76      8.14 o
  -5   1   6       44.88       27.88      7.06 o
  -4   1   6      262.70      265.07      9.70 o
  -3   1   6        1.28       12.63      7.08 o
  -2   1   6      231.19      251.73     16.19 o
  -1   1   6      367.09      274.87     76.51 o
   0   1   6      274.95      275.35     21.46 o
   1   1   6      418.36      476.30     10.42 o
   2   1   6       31.16       42.46      7.45 o
   3   1   6      123.50      130.72      6.43 o
   4   1   6      123.76      150.21      6.63 o
   5   1   6      210.05      187.90      7.11 o
   6   1   6      786.89      724.94      7.99 o
   7   1   6      212.89      192.83      6.79 o
   8   1   6      103.49      101.19     10.07 o
   9   1   6        2.20       -4.75      6.18 o
  10   1   6        0.96        1.41      6.55 o
 -11   2   6       11.10       14.34     13.00 o
 -10   2   6        5.00       12.44     11.01 o
  -9   2   6        0.42       19.35      7.38 o
  -8   2   6       17.59       17.87     10.69 o
  -7   2   6      408.76      394.44      6.24 o
  -6   2   6       57.20       68.83      7.93 o
  -5   2   6        5.51       17.22     12.98 o
  -4   2   6      489.40      522.82      7.98 o
  -3   2   6     3461.12     3496.48     60.30 o
  -2   2   6      150.52      129.36      9.94 o
  -1   2   6      560.54      530.46     10.53 o
   0   2   6       38.06       51.28      8.24 o
   1   2   6      189.54      248.90      9.50 o
   2   2   6      186.32      199.73      8.60 o
   3   2   6      291.76      343.84      8.58 o
   4   2   6       37.81       47.30      6.42 o
   5   2   6       32.50       34.05      6.73 o
   6   2   6        3.55       12.24      5.76 o
   7   2   6        8.02       11.19      9.23 o
   8   2   6        1.55        6.87      6.26 o
   9   2   6        1.80        5.43      8.24 o
  10   2   6        0.59       12.85     21.58 o
 -11   3   6       11.83        8.82      6.43 o
 -10   3   6        4.55       -0.29     15.02 o
  -9   3   6      111.39      121.57     10.68 o
  -8   3   6        1.66       10.54      7.27 o
  -7   3   6       11.60       19.02      8.00 o
  -6   3   6       24.73       37.46      6.70 o
  -5   3   6      135.47      134.44      6.54 o
  -4   3   6        6.35       15.54      6.75 o
  -3   3   6        0.19       -6.69      8.79 o
  -2   3   6      772.44      755.67     10.88 o
  -1   3   6      362.20      391.68     11.34 o
   0   3   6      426.76      425.24     11.04 o
   1   3   6     1371.17     1404.17     88.15 o
   2   3   6     2179.57     2324.85     24.21 o
   3   3   6       70.50       84.69      9.05 o
   4   3   6        7.19       10.61      7.23 o
   5   3   6        6.97        5.22      7.00 o
   6   3   6      135.23      124.44      6.64 o
   7   3   6      304.47      268.50     10.77 o
   8   3   6       13.06       10.78      5.96 o
   9   3   6       16.04        3.45      9.85 o
 -11   4   6        0.16       15.52      5.64 o
 -10   4   6       10.41        2.44      6.13 o
  -9   4   6       74.48       83.42     14.91 o
  -8   4   6        0.15        8.71      5.38 o
  -7   4   6      351.87      314.60      6.20 o
  -6   4   6      130.29      115.40      8.17 o
  -5   4   6      187.04      179.65     10.58 o
  -4   4   6        7.33       28.70      7.50 o
  -3   4   6      341.19      382.08     68.26 o
  -2   4   6      252.62      283.38      6.69 o
  -1   4   6      444.84      472.02      9.51 o
   0   4   6     1034.25     1202.62     13.25 o
   1   4   6     2081.74     2285.88     29.43 o
   2   4   6       47.55       75.39      6.50 o
   3   4   6      252.22      279.90     10.22 o
   4   4   6      682.18      647.66     12.59 o
   5   4   6      229.31      224.90     14.36 o
   6   4   6      615.42      551.58     47.04 o
   7   4   6       26.47       30.02      6.31 o
   8   4   6      135.32      127.94      6.66 o
   9   4   6        1.54        5.39      5.82 o
 -11   5   6        6.16      -11.50     11.50 o
 -10   5   6       68.29       62.62      6.73 o
  -9   5   6       27.72       41.30     16.74 o
  -8   5   6        4.08       16.41      7.79 o
  -7   5   6        3.86       -5.56      5.56 o
  -6   5   6       55.64       59.61     10.80 o
  -5   5   6      123.26      115.13      9.41 o
  -4   5   6     1222.06     1313.03    145.48 o
  -3   5   6        1.18        2.55      5.10 o
  -2   5   6     1051.56     1124.70     18.62 o
  -1   5   6      166.57      178.28      5.42 o
   0   5   6        3.61        2.56      7.46 o
   1   5   6      313.37      291.44     13.54 o
   2   5   6      406.09      429.65     13.28 o
   3   5   6      221.15      243.18     12.84 o
   4   5   6      350.94      400.38     14.05 o
   5   5   6        0.08        2.13      7.23 o
   6   5   6       17.68       10.48      9.41 o
   7   5   6       56.95       74.39     31.15 o
   8   5   6       18.00       14.31      6.98 o
   9   5   6       10.08        6.88      4.94 o
 -10   6   6        4.86       -3.48      5.91 o
  -9   6   6        1.28       -6.40     10.61 o
  -8   6   6      271.97      230.76     10.64 o
  -7   6   6       17.38       14.03      5.40 o
  -6   6   6        7.79       24.59     11.81 o
  -5   6   6       12.17        8.95      5.32 o
  -4   6   6       29.84       25.75      6.08 o
  -3   6   6       56.72       60.50      5.06 o
  -2   6   6      180.43      194.49      6.34 o
  -1   6   6      668.92      710.35      7.11 o
   0   6   6      107.15      115.54      5.67 o
   1   6   6      142.15      139.75      5.40 o
   2   6   6       92.69       68.16     12.83 o
   3   6   6        4.52        3.69     10.23 o
   4   6   6       16.21       16.47      7.34 o
   5   6   6        0.94       -5.10      5.10 o
   6   6   6      163.12      151.24      6.36 o
   7   6   6      155.65      157.43      9.77 o
   8   6   6        2.54       29.95     11.77 o
   9   6   6       11.74       13.63     10.35 o
 -10   7   6        4.64        6.63      5.04 o
  -9   7   6       31.80       36.04     10.81 o
  -8   7   6       30.00       30.53      6.18 o
  -7   7   6        0.68       10.49      5.43 o
  -6   7   6       70.62       75.28      7.36 o
  -5   7   6       13.44       17.98      5.72 o
  -4   7   6        9.10        7.85      8.95 o
  -3   7   6      195.96      204.50      8.37 o
  -2   7   6       23.96       46.06      6.71 o
  -1   7   6        4.74        5.63      5.24 o
   0   7   6       33.26       42.64      5.44 o
   1   7   6      197.25      208.26      6.60 o
   2   7   6      201.83      186.10      8.84 o
   3   7   6      101.57      101.45      5.97 o
   4   7   6       17.29       19.19      7.75 o
   5   7   6       16.63       33.17     15.62 o
   6   7   6        8.59       21.59      7.26 o
   7   7   6       30.19       22.43     19.68 o
   8   7   6       37.88       43.40      8.04 o
 -10   8   6        3.65        1.57      5.06 o
  -9   8   6       27.35       29.82      6.48 o
  -8   8   6       40.86       33.16      6.42 o
  -7   8   6       11.45       15.32      5.38 o
  -6   8   6      179.53      171.84      5.03 o
  -5   8   6       45.17       36.90      5.26 o
  -4   8   6       28.30       30.49      5.13 o
  -3   8   6      459.26      436.88     13.84 o
  -2   8   6        0.22       -1.12      4.25 o
  -1   8   6      372.16      378.54     12.88 o
   0   8   6        0.26        6.78      5.16 o
   1   8   6      147.69      144.43      8.03 o
   2   8   6       31.76       35.05      6.40 o
   3   8   6      294.10      288.46      9.01 o
   4   8   6       13.13        0.02      8.03 o
   5   8   6      239.35      220.99      6.69 o
   6   8   6      363.17      338.54     18.05 o
   7   8   6        0.74        6.63      7.97 o
   8   8   6      104.89      109.05      6.72 o
  -9   9   6        7.77       20.30      4.86 o
  -8   9   6        0.58        2.04      8.79 o
  -7   9   6       23.79       22.49     10.55 o
  -6   9   6        6.53       13.66      6.39 o
  -5   9   6       14.90       22.17      5.61 o
  -4   9   6       26.58       37.69      4.91 o
  -3   9   6       72.67       72.39      7.98 o
  -2   9   6       57.95       53.37      4.99 o
  -1   9   6       19.64       14.62      5.03 o
   0   9   6      162.13      163.28      4.58 o
   1   9   6      132.20      161.66      5.01 o
   2   9   6       57.14       63.73      6.30 o
   3   9   6        1.33       16.28     18.46 o
   4   9   6        5.39       16.25     10.49 o
   5   9   6       52.21       85.34     20.22 o
   6   9   6        0.17        9.26      9.25 o
   7   9   6       88.86       80.68      5.71 o
   8   9   6       16.84       31.28      6.19 o
  -9  10   6       23.38       30.96      4.95 o
  -8  10   6      102.21       98.87      9.76 o
  -7  10   6       15.24        4.84      6.03 o
  -6  10   6        5.03        4.08      6.02 o
  -5  10   6        1.77       23.53      6.17 o
  -4  10   6        0.83       13.19      7.17 o
  -3  10   6       57.54       66.66      9.20 o
  -2  10   6      386.24      383.88     32.73 o
  -1  10   6        1.22        2.88      7.27 o
   0  10   6       29.27       30.46      5.01 o
   1  10   6        0.05       14.14      7.83 o
   2  10   6        4.57        7.57     11.80 o
   3  10   6       88.81      100.61      7.06 o
   4  10   6        1.65       16.26     14.88 o
   5  10   6        4.34        4.06      8.59 o
   6  10   6       48.85       58.61      5.31 o
   7  10   6        7.03       -2.85     19.21 o
  -8  11   6        2.73       -6.16      6.16 o
  -7  11   6       13.45       -3.79      5.16 o
  -6  11   6        0.16       21.14      4.80 o
  -5  11   6       41.31       45.56      5.62 o
  -4  11   6      569.81      499.51     14.39 o
  -3  11   6      331.54      288.31      7.49 o
  -2  11   6      133.44      125.41     18.06 o
  -1  11   6      244.40      247.39      6.72 o
   0  11   6       10.44       17.87      6.20 o
   1  11   6      158.32      144.12      5.65 o
   2  11   6      578.35      550.21     10.71 o
   3  11   6        3.46       27.87      8.30 o
   4  11   6       13.17       23.21      8.63 o
   5  11   6       43.35       47.88     13.08 o
   6  11   6        1.37        0.01      6.97 o
   7  11   6       14.79       22.84     18.07 o
  -7  12   6       39.71       48.22      5.96 o
  -6  12   6        6.34        3.76      6.06 o
  -5  12   6       35.92       27.11     10.91 o
  -4  12   6       16.58       23.88      5.09 o
  -3  12   6       30.57       25.61      9.22 o
  -2  12   6       28.04       25.42      5.93 o
  -1  12   6        0.41       -1.34      4.92 o
   0  12   6      167.79      159.88      4.39 o
   1  12   6       18.57       24.20      4.81 o
   2  12   6        0.39       10.24     11.76 o
   3  12   6       23.04        3.55      8.89 o
   4  12   6       95.37      108.99     11.22 o
   5  12   6        4.88       -4.96      4.96 o
   6  12   6       23.68       34.85     17.88 o
  -7  13   6        7.25       10.18      7.87 o
  -6  13   6        3.34        9.46      9.37 o
  -5  13   6        4.39       18.59      6.30 o
  -4  13   6        1.69       11.79      4.64 o
  -3  13   6        0.02        1.06      6.12 o
  -2  13   6      161.82      130.78     12.77 o
  -1  13   6        0.05        9.15      5.04 o
   0  13   6       95.48       97.50      5.25 o
   1  13   6       62.73       68.16      5.00 o
   2  13   6       52.19       52.41      6.13 o
   3  13   6        0.14      -11.68     11.68 o
   4  13   6        0.63        8.77      5.47 o
   5  13   6        5.19       -1.02     11.60 o
  -6  14   6        1.83       11.31      8.43 o
  -5  14   6        0.02       -5.58      5.58 o
  -4  14   6       10.94       11.88      4.76 o
  -3  14   6        3.41        3.92      5.98 o
  -2  14   6        0.00       -4.00      5.37 o
  -1  14   6        9.87        1.91      7.55 o
   0  14   6       42.37       35.48      4.57 o
   1  14   6       17.62       18.10      6.28 o
   2  14   6        1.75        4.33     10.88 o
   3  14   6       17.87       15.37      5.10 o
   4  14   6      176.33      173.61     10.11 o
  -4  15   6        0.28        7.67      8.00 o
  -3  15   6        3.88       17.87      7.18 o
  -2  15   6       60.46       49.39      5.22 o
  -1  15   6        4.67        5.79      9.12 o
   0  15   6       20.14       25.69      8.79 o
   1  15   6       51.37       45.81      4.75 o
   2  15   6        6.98       47.13     26.26 o
 -11   0   7       46.14       43.80     19.85 o
  -9   0   7      194.10      206.45      8.74 o
  -7   0   7      541.45      493.42     16.18 o
  -5   0   7     1192.40     1167.79     12.39 o
  -3   0   7      873.78      950.53     15.53 o
  -1   0   7     5448.28     5800.69     52.59 o
   1   0   7      843.17      751.93    408.29 o
   3   0   7        4.77       21.95     10.10 o
   5   0   7      133.81      128.14     15.50 o
   7   0   7      193.56      209.45     10.44 o
   9   0   7       31.46       27.51     10.96 o
 -11   1   7        0.24       26.03      5.54 o
 -10   1   7        1.26       19.33      9.74 o
  -9   1   7        7.00        0.79      9.13 o
  -8   1   7       43.05       55.62      5.33 o
  -7   1   7       11.33       14.23      5.34 o
  -6   1   7       39.34       44.49      6.77 o
  -5   1   7      540.56      579.56      8.36 o
  -4   1   7     1139.96     1201.70     10.97 o
  -3   1   7        0.64        2.96      8.09 o
  -2   1   7      712.28      748.04     38.25 o
  -1   1   7      406.71      460.13    141.75 o
   0   1   7     1199.80     1138.12    609.15 o
   1   1   7       10.08       13.59      9.66 o
   2   1   7        3.95        3.77      6.07 o
   3   1   7       53.75       54.32      6.52 o
   4   1   7      229.71      250.23      7.47 o
   5   1   7      197.54      195.20      6.92 o
   6   1   7       63.98       61.30      6.56 o
   7   1   7      147.29      130.96     10.05 o
   8   1   7       21.83       17.67     12.03 o
   9   1   7        1.96       16.21      5.52 o
 -11   2   7       15.70       35.70     14.00 o
 -10   2   7       13.59       -3.08     13.14 o
  -9   2   7        2.23       -4.07      7.12 o
  -8   2   7      463.16      430.90      8.15 o
  -7   2   7       25.24       29.17      7.69 o
  -6   2   7       10.32       24.97      8.88 o
  -5   2   7      113.15      118.86      6.66 o
  -4   2   7      364.74      380.89     10.63 o
  -3   2   7      433.01      479.47     10.68 o
  -2   2   7     1994.78     2151.22     54.66 o
  -1   2   7      221.95      223.11     10.20 o
   0   2   7      412.48      504.24      8.88 o
   1   2   7       45.31       57.89      7.54 o
   2   2   7       32.71       33.44      8.70 o
   3   2   7       46.51       64.29      7.18 o
   4   2   7       80.35       87.05      7.07 o
   5   2   7       15.71       21.64      6.82 o
   6   2   7      132.39      132.21      8.89 o
   7   2   7       30.52       38.78      5.81 o
   8   2   7      164.75      154.43      8.27 o
   9   2   7        0.04       -7.24      7.24 o
 -11   3   7        4.45       34.86     19.66 o
 -10   3   7       16.75       37.03      6.20 o
  -9   3   7        8.95       10.02      8.13 o
  -8   3   7       41.81       41.91      9.80 o
  -7   3   7      113.12      121.65      6.58 o
  -6   3   7       44.15       57.12      6.67 o
  -5   3   7      101.27       93.87      6.98 o
  -4   3   7      809.90      886.52     15.85 o
  -3   3   7      659.38      578.22     13.62 o
  -2   3   7      128.34      127.95      7.08 o
  -1   3   7       39.57       47.89      7.70 o
   0   3   7      314.62      321.00      7.46 o
   1   3   7      875.83      985.89     54.05 o
   2   3   7     1380.63     1412.61     13.17 o
   3   3   7       17.61        1.64     11.95 o
   4   3   7        1.46       15.53      7.00 o
   5   3   7       90.45       88.92      6.09 o
   6   3   7        9.96       -1.07      7.88 o
   7   3   7      127.94      102.76      6.29 o
   8   3   7        0.03        8.08      4.99 o
   9   3   7        1.50        8.54      6.21 o
 -11   4   7       22.99       11.00     10.61 o
 -10   4   7        5.56       22.98      5.53 o
  -9   4   7      121.79      118.04      4.97 o
  -8   4   7       29.20       30.82      7.82 o
  -7   4   7       35.69       41.17      6.47 o
  -6   4   7        2.03        1.21      5.98 o
  -5   4   7      265.27      284.74      7.65 o
  -4   4   7      153.87      142.51      7.44 o
  -3   4   7        7.75       25.87      8.44 o
  -2   4   7      259.30      301.29      7.07 o
  -1   4   7      137.69      138.07     12.66 o
   0   4   7      142.81      171.74      7.55 o
   1   4   7       34.66       24.98      6.84 o
   2   4   7      356.40      377.81      7.47 o
   3   4   7      244.48      233.81      8.05 o
   4   4   7      446.69      443.84     20.47 o
   5   4   7      295.10      285.84     14.14 o
   6   4   7       28.41       26.58      6.43 o
   7   4   7      234.77      217.19     25.11 o
   8   4   7        0.01        1.41      6.60 o
   9   4   7        0.75        9.89      6.81 o
 -11   5   7        5.99       -0.62     14.15 o
 -10   5   7        5.85       -1.91      9.47 o
  -9   5   7       11.23       27.37      6.99 o
  -8   5   7      401.12      376.68     14.22 o
  -7   5   7      241.02      231.76     14.97 o
  -6   5   7      240.00      247.81      8.50 o
  -5   5   7       81.50       88.86      8.73 o
  -4   5   7      623.37      606.44     94.75 o
  -3   5   7      151.72      137.77      5.74 o
  -2   5   7        0.49       -1.75      5.96 o
  -1   5   7       63.09       70.80      5.03 o
   0   5   7      917.66     1040.40      8.97 o
   1   5   7      550.00      619.75     15.99 o
   2   5   7      133.47      127.90      6.42 o
   3   5   7       49.47       44.85      7.13 o
   4   5   7       83.22       84.88      5.88 o
   5   5   7       34.66       28.98      7.35 o
   6   5   7       60.80       80.64      7.12 o
   7   5   7       46.90       53.70      7.97 o
   8   5   7        0.26       18.00      8.66 o
   9   5   7        5.58       12.31      7.31 o
 -10   6   7       70.68       70.70      9.30 o
  -9   6   7       13.81       17.78      5.94 o
  -8   6   7        1.71       14.82      5.35 o
  -7   6   7       18.01       24.52      7.59 o
  -6   6   7      286.35      293.39     39.44 o
  -5   6   7      258.57      240.85     30.26 o
  -4   6   7       91.72       87.96      6.45 o
  -3   6   7      119.85      140.04      6.47 o
  -2   6   7      569.59      530.51      8.86 o
  -1   6   7      931.90      914.45     10.81 o
   0   6   7      196.96      171.41      6.07 o
   1   6   7        8.13       14.49     10.03 o
   2   6   7       18.52       52.31      8.92 o
   3   6   7      190.92      215.41      7.04 o
   4   6   7      216.90      229.35      9.85 o
   5   6   7       17.45       21.24      6.30 o
   6   6   7      192.54      190.85      7.42 o
   7   6   7        7.89        1.25     10.97 o
   8   6   7       28.97       46.38      8.00 o
 -10   7   7        0.45       18.32      6.04 o
  -9   7   7       10.90        8.19      7.73 o
  -8   7   7       32.73       41.30      8.53 o
  -7   7   7       34.11       25.55      6.96 o
  -6   7   7       32.05       22.75      7.19 o
  -5   7   7        1.47        8.41      5.58 o
  -4   7   7       36.67       42.25      5.44 o
  -3   7   7       51.38       52.80      5.24 o
  -2   7   7       26.39       40.79      6.84 o
  -1   7   7      275.08      251.43     16.06 o
   0   7   7       68.25       90.92      6.89 o
   1   7   7        3.56        8.46      7.01 o
   2   7   7       48.41       54.47      7.37 o
   3   7   7        4.95       27.06     11.28 o
   4   7   7       89.83      116.51      9.58 o
   5   7   7        4.72        6.20     15.81 o
   6   7   7       19.39       24.85     11.01 o
   7   7   7       33.55       13.75      9.68 o
   8   7   7        4.25       10.44     13.57 o
 -10   8   7        0.00        9.36      4.74 o
  -9   8   7       38.98       39.94      6.16 o
  -8   8   7        2.82       -0.17      8.66 o
  -7   8   7      225.53      215.50      7.48 o
  -6   8   7      273.21      222.60     11.85 o
  -5   8   7       82.69       78.81      5.26 o
  -4   8   7      236.39      241.22      8.73 o
  -3   8   7       77.52       96.91      5.19 o
  -2   8   7       57.21       47.91      5.46 o
  -1   8   7       11.32       13.95      5.49 o
   0   8   7      253.33      243.08      9.36 o
   1   8   7       21.74       25.33      4.66 o
   2   8   7      161.71      161.16      6.70 o
   3   8   7       47.98       48.76      6.38 o
   4   8   7       61.29       59.77      7.36 o
   5   8   7       38.47       40.18      5.41 o
   6   8   7       75.19       65.87      8.17 o
   7   8   7       21.99        9.26      5.48 o
   8   8   7        5.06       21.90     11.05 o
  -9   9   7        1.94        7.92      6.73 o
  -8   9   7       39.46       37.64      6.98 o
  -7   9   7        4.49       -8.81     10.99 o
  -6   9   7        5.09       18.60      6.53 o
  -5   9   7       64.98       55.94      5.20 o
  -4   9   7        0.10        5.11      4.43 o
  -3   9   7      235.82      218.45      7.79 o
  -2   9   7       35.81       31.55      4.89 o
  -1   9   7      329.98      278.94      5.48 o
   0   9   7       45.27       41.16      4.09 o
   1   9   7      321.37      314.53      9.02 o
   2   9   7      108.54      140.10      6.50 o
   3   9   7        4.67        5.04     12.82 o
   4   9   7        2.18       25.82     16.30 o
   5   9   7       46.04       60.57      7.01 o
   6   9   7        0.28       -5.38      5.38 o
   7   9   7       22.56       21.68     10.15 o
  -9  10   7        2.26       16.24      5.08 o
  -8  10   7       46.59       56.55      5.26 o
  -7  10   7       25.69       39.99      8.31 o
  -6  10   7       82.32       64.78      4.48 o
  -5  10   7       14.18       36.09     10.09 o
  -4  10   7        7.71       16.11      5.57 o
  -3  10   7       46.35       35.02      5.71 o
  -2  10   7        1.07       14.56      4.30 o
  -1  10   7       82.28       73.99      4.40 o
   0  10   7       86.40       89.92      4.09 o
   1  10   7        0.31        3.74      4.44 o
   2  10   7      191.92      173.92      8.37 o
   3  10   7       63.26       65.89      8.74 o
   4  10   7        0.74        9.61     22.61 o
   5  10   7       92.06      111.10     10.05 o
   6  10   7        0.20        2.67      7.70 o
   7  10   7       51.56       60.19      7.35 o
  -8  11   7        8.11       20.52      8.25 o
  -7  11   7       31.38       40.76      5.38 o
  -6  11   7        6.74        4.31      4.55 o
  -5  11   7       52.82       62.23      8.49 o
  -4  11   7      156.86      132.86      8.67 o
  -3  11   7      119.55      133.21      9.02 o
  -2  11   7      243.61      225.69     20.76 o
  -1  11   7       77.48       75.40      6.51 o
   0  11   7       13.92       25.12      4.65 o
   1  11   7      183.52      173.08      5.72 o
   2  11   7      225.12      210.34      6.06 o
   3  11   7       12.40       32.40      8.61 o
   4  11   7       20.36       24.71     12.01 o
   5  11   7        3.54       18.50      4.87 o
   6  11   7       22.88       31.69     12.88 o
  -7  12   7        2.68       14.50      4.70 o
  -6  12   7       60.51       66.29      7.07 o
  -5  12   7        0.01        7.62      6.16 o
  -4  12   7       60.45       53.84      5.13 o
  -3  12   7      208.34      214.90      8.63 o
  -2  12   7        4.06        1.20      7.04 o
  -1  12   7        3.35        5.28      5.16 o
   0  12   7       18.08       21.99      4.88 o
   1  12   7        5.33       12.17      5.68 o
   2  12   7        0.04       12.00     14.73 o
   3  12   7      197.38      196.66      6.68 o
   4  12   7        0.04       -8.86      8.86 o
   5  12   7        3.00        1.95      6.90 o
  -7  13   7        6.46       17.07     12.60 o
  -6  13   7        0.41       -0.39      5.29 o
  -5  13   7        5.56       -6.54      6.54 o
  -4  13   7       11.83       17.98      5.13 o
  -3  13   7       20.85       17.20      4.92 o
  -2  13   7       21.61        9.30      7.21 o
  -1  13   7      120.68      128.42     10.33 o
   0  13   7       45.34       42.25      4.78 o
   1  13   7        0.00        1.23      6.98 o
   2  13   7       13.35       33.85     10.18 o
   3  13   7       16.10       33.17      5.11 o
   4  13   7        4.69       17.63     23.50 o
   5  13   7        3.08       -5.13      5.13 o
  -5  14   7       59.60       59.76      6.47 o
  -4  14   7        6.92        7.74      8.37 o
  -3  14   7        4.77       15.67      5.10 o
  -2  14   7       11.77       29.77      5.07 o
  -1  14   7       37.75       41.63      6.24 o
   0  14   7       14.29       31.56      5.01 o
   1  14   7        3.63       10.76      4.67 o
   2  14   7       11.76       13.15      7.82 o
   3  14   7      336.61      309.14     14.80 o
  -4  15   7        4.87       39.22     14.69 o
  -3  15   7       11.25       22.41      7.40 o
  -2  15   7        2.33        5.71      7.42 o
  -1  15   7        1.37        2.61      5.24 o
   0  15   7        0.69        1.57      8.22 o
   1  15   7       10.72       29.10      9.28 o
   2  15   7        2.05       -5.71      5.84 o
 -10   0   8        0.65       -7.96     11.30 o
  -8   0   8      103.33      101.72      9.06 o
  -6   0   8      672.41      664.61     26.50 o
  -4   0   8      211.21      252.43     15.53 o
  -2   0   8      113.59      121.88     11.99 o
   0   0   8      361.56      518.29     14.21 o
   2   0   8        3.23       10.58     10.35 o
   4   0   8     1178.08     1218.98     11.55 o
   6   0   8       22.23       41.56      9.00 o
   8   0   8       13.69       13.89      8.97 o
 -11   1   8        0.37       -7.10      9.04 o
 -10   1   8        0.07       24.38     15.56 o
  -9   1   8       10.81        9.85      5.47 o
  -8   1   8        0.44        5.13     10.76 o
  -7   1   8       47.69       53.46     11.28 o
  -6   1   8      416.17      383.33      7.41 o
  -5   1   8      211.32      195.91      7.22 o
  -4   1   8     1315.87     1368.72     24.60 o
  -3   1   8       18.39       15.16     10.04 o
  -2   1   8       72.97       49.70     16.94 o
  -1   1   8     2056.38     1725.90    502.00 o
   0   1   8       24.77       24.63     22.80 o
   1   1   8       23.93       29.51      7.45 o
   2   1   8      664.60      593.84    101.84 o
   3   1   8       14.30       21.87      6.90 o
   4   1   8      592.64      558.66     20.00 o
   5   1   8      317.88      305.60      7.19 o
   6   1   8        0.01        9.91      5.69 o
   7   1   8       10.62       15.52      5.60 o
   8   1   8        8.25       16.90      6.32 o
   9   1   8        3.42       11.24      6.40 o
 -11   2   8        0.52        9.02      6.29 o
 -10   2   8        0.95       35.12      7.04 o
  -9   2   8        9.82       32.16      5.59 o
  -8   2   8       69.92       56.35      7.11 o
  -7   2   8        3.40        4.73      6.27 o
  -6   2   8        1.07       18.21      6.57 o
  -5   2   8      823.19      779.43     17.17 o
  -4   2   8      125.33      128.22      6.17 o
  -3   2   8     2162.34     2156.09     54.37 o
  -2   2   8     2154.73     2184.25    367.33 o
  -1   2   8     2483.23     2477.68     80.12 o
   0   2   8       59.96       54.02     22.32 o
   1   2   8     3863.16     4359.37     17.27 o
   2   2   8       27.12       56.37      8.41 o
   3   2   8       63.07       49.98     12.88 o
   4   2   8      491.48      425.13     28.46 o
   5   2   8      209.48      218.90      7.00 o
   6   2   8      153.76      136.99      6.66 o
   7   2   8      117.19      108.73     13.69 o
   8   2   8        4.13       -5.14      6.46 o
   9   2   8        1.03        2.99      6.01 o
 -11   3   8        0.54       35.02     10.31 o
 -10   3   8        5.29       25.12     12.55 o
  -9   3   8       70.22       75.72     20.61 o
  -8   3   8       31.84       35.33      7.21 o
  -7   3   8      134.87      141.78     11.34 o
  -6   3   8       30.19       36.17      5.92 o
  -5   3   8      146.58      122.94      5.94 o
  -4   3   8      705.99      661.14     22.22 o
  -3   3   8       45.30       40.19      7.39 o
  -2   3   8     1590.24     1767.21     43.74 o
  -1   3   8      750.11      730.58     16.65 o
   0   3   8      781.20      834.51     27.71 o
   1   3   8      400.11      397.73     14.81 o
   2   3   8      324.73      322.94      8.21 o
   3   3   8       85.66       71.17     10.42 o
   4   3   8      279.55      323.49     10.64 o
   5   3   8       29.07       29.33      6.83 o
   6   3   8      392.08      346.85     11.00 o
   7   3   8       13.08       17.65      5.67 o
   8   3   8        5.56        1.17      5.78 o
   9   3   8        2.01        5.84      6.29 o
 -11   4   8       27.82       23.46      7.80 o
 -10   4   8        0.29        3.44      4.94 o
  -9   4   8        0.51       20.69      5.44 o
  -8   4   8        2.06        3.97     10.57 o
  -7   4   8      148.77      147.77      6.58 o
  -6   4   8      102.68       81.16      8.61 o
  -5   4   8        0.02       12.23      9.57 o
  -4   4   8      256.97      247.88     10.14 o
  -3   4   8      166.17      188.74     16.80 o
  -2   4   8       39.38       19.14      5.80 o
  -1   4   8      853.96      951.05     20.45 o
   0   4   8      770.04      891.47     17.28 o
   1   4   8      384.05      427.54     16.30 o
   2   4   8     1459.22     1603.34     30.98 o
   3   4   8       33.18       29.88      5.91 o
   4   4   8      202.54      187.67      7.01 o
   5   4   8       42.57       55.47     12.11 o
   6   4   8      325.80      329.45      7.90 o
   7   4   8        6.46        9.56      5.97 o
   8   4   8        0.31       -5.46      5.46 o
   9   4   8       16.89        8.29      5.41 o
 -11   5   8        2.91        6.79      7.13 o
 -10   5   8       21.13       55.99     16.76 o
  -9   5   8        0.53        7.49      4.53 o
  -8   5   8        0.01       11.67      5.40 o
  -7   5   8       83.21       65.24     11.34 o
  -6   5   8      253.12      236.24      6.79 o
  -5   5   8       60.58       63.10      5.92 o
  -4   5   8       17.74       29.27      8.39 o
  -3   5   8        2.11        8.04      7.52 o
  -2   5   8       15.36       26.16      5.48 o
  -1   5   8       15.02       12.02      5.05 o
   0   5   8     1176.49     1184.36     26.30 o
   1   5   8      503.12      475.53      6.95 o
   2   5   8      174.30      137.99      6.00 o
   3   5   8        3.74        1.70      7.42 o
   4   5   8       47.58       69.60      6.97 o
   5   5   8      289.74      253.66     13.20 o
   6   5   8       83.69       81.18      5.67 o
   7   5   8        4.03        9.63     10.75 o
   8   5   8        0.04        1.56      6.06 o
 -10   6   8        1.27       -1.67      8.14 o
  -9   6   8        0.02       11.54      5.98 o
  -8   6   8      300.33      289.38     10.36 o
  -7   6   8       10.28       19.77      6.05 o
  -6   6   8        5.11        7.65      7.35 o
  -5   6   8      179.95      164.84     22.80 o
  -4   6   8       49.05       38.99      8.38 o
  -3   6   8      667.02      652.13     19.97 o
  -2   6   8       18.86       27.78      6.23 o
  -1   6   8       19.00       20.82      4.68 o
   0   6   8     1533.69     1453.22      7.94 o
   1   6   8      693.54      654.64     10.30 o
   2   6   8      207.28      193.68      7.04 o
   3   6   8       97.07       80.12      7.75 o
   4   6   8      403.47      401.20     20.58 o
   5   6   8      147.34      171.51      8.58 o
   6   6   8       45.35       50.12      7.19 o
   7   6   8        6.49       16.85     10.28 o
   8   6   8       70.87       91.86      9.59 o
 -10   7   8        3.66       -3.08      7.38 o
  -9   7   8       86.10       54.76      9.58 o
  -8   7   8        4.52       14.83      4.84 o
  -7   7   8        3.27        2.18      4.06 o
  -6   7   8       32.39       53.44      5.56 o
  -5   7   8      242.19      247.90      9.89 o
  -4   7   8      481.39      482.83      8.90 o
  -3   7   8       40.10       50.97      6.17 o
  -2   7   8      124.14      120.10      5.37 o
  -1   7   8      203.48      200.02      5.06 o
   0   7   8     1737.38     1760.51     20.31 o
   1   7   8        6.56        5.36      5.61 o
   2   7   8        4.54       11.41      5.97 o
   3   7   8        1.08       20.35     11.50 o
   4   7   8      421.58      351.37     11.56 o
   5   7   8        0.82       -3.73      7.15 o
   6   7   8        0.54        7.89      5.43 o
   7   7   8        2.62       -1.32      4.93 o
   8   7   8      137.23      172.01     12.34 o
 -10   8   8        4.01       18.97     11.84 o
  -9   8   8        2.71       25.05      5.92 o
  -8   8   8        0.00        6.55      7.38 o
  -7   8   8       66.76       80.81     13.59 o
  -6   8   8        8.27       17.57      4.97 o
  -5   8   8       47.93       52.67      4.90 o
  -4   8   8      349.16      295.07      5.79 o
  -3   8   8      292.20      277.07      5.99 o
  -2   8   8      161.48      177.23      8.21 o
  -1   8   8      607.02      583.44      9.11 o
   0   8   8      225.70      224.88      7.95 o
   1   8   8        3.81       -0.68      5.43 o
   2   8   8       54.06       55.62      6.70 o
   3   8   8       72.82       61.47     14.60 o
   4   8   8       17.72       25.35      6.11 o
   5   8   8       59.43       56.50      6.13 o
   6   8   8       11.99       18.67      6.10 o
   7   8   8       91.84      112.32      8.35 o
   8   8   8        0.23       -0.37     12.29 o
  -9   9   8        3.57       15.67      4.93 o
  -8   9   8        0.33        4.80      4.54 o
  -7   9   8        4.49       11.13      6.86 o
  -6   9   8        1.29       -4.71      4.71 o
  -5   9   8      123.97      117.67      9.41 o
  -4   9   8      140.13      135.69      7.27 o
  -3   9   8      797.30      780.86     23.01 o
  -2   9   8       58.70       60.75      7.66 o
  -1   9   8     1387.14     1290.94     29.65 o
   0   9   8       54.27       57.79      4.71 o
   1   9   8        4.77        6.83      8.38 o
   2   9   8      170.88      170.40      6.93 o
   3   9   8        0.41        9.43      6.99 o
   4   9   8      225.66      205.28     18.44 o
   5   9   8        8.39       16.99     18.88 o
   6   9   8        4.75       35.41     18.00 o
   7   9   8       63.56       53.76     12.83 o
  -9  10   8       22.01       25.97      6.68 o
  -8  10   8        0.29       -2.11      5.12 o
  -7  10   8        2.73       12.85      8.78 o
  -6  10   8       29.39       24.69      9.25 o
  -5  10   8        2.25        1.41      8.24 o
  -4  10   8       88.69       90.21     12.64 o
  -3  10   8       25.29       29.27      7.86 o
  -2  10   8       45.98       37.12      5.38 o
  -1  10   8       20.46       18.65      5.13 o
   0  10   8        9.42       26.57      6.61 o
   1  10   8      650.99      646.13      7.35 o
   2  10   8        0.04       18.49      6.07 o
   3  10   8       41.28       40.03      7.45 o
   4  10   8       40.80       53.84     12.84 o
   5  10   8       36.06       51.73      6.02 o
   6  10   8        7.96       37.79     13.55 o
   7  10   8       29.35       40.67      9.96 o
  -8  11   8        0.50        6.10      5.33 o
  -7  11   8       17.16       26.21      8.88 o
  -6  11   8        4.67        5.22      7.02 o
  -5  11   8        0.23       -6.83      6.83 o
  -4  11   8      242.76      225.90      6.79 o
  -3  11   8       96.42      106.07      7.38 o
  -2  11   8        6.75        7.32      5.27 o
  -1  11   8       87.36       79.95     11.64 o
   0  11   8        0.15        3.21      5.86 o
   1  11   8      471.63      480.39      8.67 o
   2  11   8        0.95        9.76     14.89 o
   3  11   8       29.29       36.80      8.89 o
   4  11   8        6.62       30.97      9.15 o
   5  11   8       31.62       44.40     21.26 o
   6  11   8        3.71       10.82     11.22 o
  -7  12   8        5.51       18.65      4.77 o
  -6  12   8       16.74       20.41      4.73 o
  -5  12   8        1.59       -2.17      9.76 o
  -4  12   8        0.27        3.64      4.70 o
  -3  12   8      119.67      114.72      5.22 o
  -2  12   8       29.04       38.92      5.16 o
  -1  12   8        3.65        3.04      5.36 o
   0  12   8       17.74       17.71      4.50 o
   1  12   8       13.41       19.79      4.84 o
   2  12   8      106.25      118.59     10.23 o
   3  12   8        0.03       17.93     13.55 o
   4  12   8        2.13       -5.85      7.02 o
   5  12   8        1.94       19.96     17.33 o
  -6  13   8       12.82        9.08      9.70 o
  -5  13   8        0.00        7.15      8.68 o
  -4  13   8        0.20        4.82      5.30 o
  -3  13   8       15.10       19.71      5.11 o
  -2  13   8        8.70       26.50      7.03 o
  -1  13   8      158.42      148.31     16.30 o
   0  13   8       39.18       48.57      5.51 o
   1  13   8       85.40       84.20      5.09 o
   2  13   8       91.85       88.72      7.92 o
   3  13   8       11.00       26.17      6.24 o
   4  13   8       12.17       17.03     12.19 o
  -5  14   8      117.17      109.10      6.81 o
  -4  14   8        1.33       -5.26      5.65 o
  -3  14   8       88.11       81.49      4.59 o
  -2  14   8       17.00       25.05      4.76 o
  -1  14   8        7.40        9.66      5.13 o
   0  14   8        7.17       11.26      4.66 o
   1  14   8       61.08       69.29      5.14 o
   2  14   8       30.96       30.17      5.19 o
   3  14   8       19.52       35.11      8.11 o
  -3  15   8        0.74        6.74      4.92 o
  -2  15   8       67.60       49.03      5.46 o
  -1  15   8        0.57        6.58      5.05 o
   0  15   8       14.01        7.85      4.48 o
   1  15   8      128.16      100.66     14.24 o
 -11   0   9        0.04        8.47      6.23 o
  -9   0   9       10.45       25.32     23.94 o
  -7   0   9       13.79       21.51      7.29 o
  -5   0   9       18.57       53.35     13.42 o
  -3   0   9      158.17      173.19     11.30 o
  -1   0   9     2068.25     2031.40   1094.63 o
   1   0   9      478.79      467.96     12.51 o
   3   0   9      161.47      125.68      8.49 o
   5   0   9     2501.06     2428.63     31.31 o
   7   0   9       53.17       51.76      8.85 o
   9   0   9        2.54       34.61      9.99 o
 -11   1   9        0.26        0.91      6.33 o
 -10   1   9        7.17        8.12      6.23 o
  -9   1   9        0.13       -2.61      5.65 o
  -8   1   9       34.24       44.67     10.72 o
  -7   1   9      215.36      226.20      7.69 o
  -6   1   9        2.71       10.21      7.56 o
  -5   1   9      695.00      651.07      8.13 o
  -4   1   9        2.55        9.87      7.48 o
  -3   1   9      371.63      365.30      9.11 o
  -2   1   9        2.29       20.24     15.31 o
  -1   1   9     1176.65     1262.87     37.04 o
   0   1   9     1106.15     1005.37    158.17 o
   1   1   9      200.16      156.59     49.46 o
   2   1   9      473.50      443.88     11.78 o
   3   1   9      388.49      341.30     63.37 o
   4   1   9      122.32      117.40     11.33 o
   5   1   9        2.23       18.58      6.47 o
   6   1   9        1.29       11.00      6.35 o
   7   1   9        1.62       10.11      6.24 o
   8   1   9      196.46      188.08      6.75 o
   9   1   9        8.35       17.55      6.00 o
 -11   2   9        0.00        7.40     18.35 o
 -10   2   9        1.54        3.20      8.90 o
  -9   2   9       11.53       29.57      6.06 o
  -8   2   9       12.41       11.72     13.81 o
  -7   2   9      284.59      304.95      6.91 o
  -6   2   9       98.90       99.29      5.57 o
  -5   2   9       45.07       50.73      5.54 o
  -4   2   9      100.45       91.28      7.78 o
  -3   2   9      217.80      253.48     12.23 o
  -2   2   9      452.66      411.90    115.43 o
  -1   2   9       73.43       56.30      7.68 o
   0   2   9     3874.46     4106.18   1015.02 o
   1   2   9     2104.84     2395.81     14.70 o
   2   2   9       70.83       56.26      8.06 o
   3   2   9       78.59       99.57      7.16 o
   4   2   9     1061.25     1045.92    161.54 o
   5   2   9       51.51       39.66      6.93 o
   6   2   9      183.66      184.29      6.63 o
   7   2   9        9.15        5.17      8.64 o
   8   2   9        0.52        3.44      5.64 o
   9   2   9       25.20       37.09      7.57 o
 -11   3   9        0.28        1.81      6.21 o
 -10   3   9       21.30       27.20      9.40 o
  -9   3   9        4.24        2.69      5.03 o
  -8   3   9       21.03       20.10      5.79 o
  -7   3   9       93.61       87.03      9.29 o
  -6   3   9        3.47       14.27      6.54 o
  -5   3   9       72.97       70.74      5.31 o
  -4   3   9      312.13      240.61     13.54 o
  -3   3   9      247.71      259.84     45.17 o
  -2   3   9      286.32      315.86     13.56 o
  -1   3   9      211.54      181.16     10.76 o
   0   3   9     1276.70     1300.56     30.83 o
   1   3   9      239.29      296.14      7.78 o
   2   3   9        2.21       11.53      5.64 o
   3   3   9       50.23       70.43      7.92 o
   4   3   9       11.15       18.05      5.79 o
   5   3   9        5.71        1.75      8.24 o
   6   3   9      154.78      175.01     35.21 o
   7   3   9        3.08       16.31     10.22 o
   8   3   9        1.87        2.13      5.63 o
   9   3   9       36.34       31.97     16.12 o
 -11   4   9        0.64       20.72     12.26 o
 -10   4   9       25.59       39.97     10.40 o
  -9   4   9       22.36       33.87      5.13 o
  -8   4   9        2.97       10.07      5.03 o
  -7   4   9        0.02       -0.48      5.14 o
  -6   4   9        7.64       -1.99      8.60 o
  -5   4   9       24.15       19.48      6.74 o
  -4   4   9      126.46      124.79      6.27 o
  -3   4   9      134.25      108.75      6.06 o
  -2   4   9      271.99      275.37      6.23 o
  -1   4   9      381.02      384.10     10.37 o
   0   4   9      235.43      222.96      7.56 o
   1   4   9      525.07      535.59     32.04 o
   2   4   9       77.29       75.89      5.70 o
   3   4   9      573.37      633.25      9.25 o
   4   4   9        0.08       20.14     11.94 o
   5   4   9      166.90      173.37     13.70 o
   6   4   9      132.90      151.89      7.77 o
   7   4   9      200.05      164.99      6.26 o
   8   4   9        0.06       14.99      5.94 o
 -11   5   9       10.28       -0.11     12.16 o
 -10   5   9        7.70       14.59     10.37 o
  -9   5   9       34.23       29.86      7.98 o
  -8   5   9       67.57       66.32      6.77 o
  -7   5   9      111.99       96.35      5.73 o
  -6   5   9       43.21       53.42      8.16 o
  -5   5   9       15.89       16.40      7.35 o
  -4   5   9       62.25       41.43      8.48 o
  -3   5   9      100.20      104.10      6.71 o
  -2   5   9      557.67      552.15     10.54 o
  -1   5   9      337.49      330.58      7.93 o
   0   5   9        4.64        8.46      6.99 o
   1   5   9       71.69       68.43     12.40 o
   2   5   9        6.81        8.13      5.75 o
   3   5   9      123.09      135.75      4.97 o
   4   5   9       36.86       28.43      5.26 o
   5   5   9      546.35      510.58      9.24 o
   6   5   9        9.81       13.05      6.59 o
   7   5   9        0.01       -7.74     11.98 o
   8   5   9       23.34       27.49      8.87 o
 -10   6   9        0.18       15.14      7.32 o
  -9   6   9       31.32       25.12      8.81 o
  -8   6   9       42.74       55.13      6.13 o
  -7   6   9        4.17       16.97      5.01 o
  -6   6   9       61.01       50.33      4.79 o
  -5   6   9        1.53        7.79      4.48 o
  -4   6   9        0.89        3.16      6.01 o
  -3   6   9      266.92      261.14      7.09 o
  -2   6   9      293.38      264.94      6.59 o
  -1   6   9      830.47      867.05     76.22 o
   0   6   9     1298.23     1320.18     17.10 o
   1   6   9       48.52       59.92      6.43 o
   2   6   9        9.65       21.95      4.98 o
   3   6   9       29.61       25.74      6.88 o
   4   6   9       55.00       56.10      6.43 o
   5   6   9       13.52       21.07      8.09 o
   6   6   9        7.78       22.09     12.63 o
   7   6   9        6.17        1.05      8.61 o
   8   6   9       15.44       -1.77      5.92 o
 -10   7   9       18.36       17.35      4.48 o
  -9   7   9        9.99        0.15      6.44 o
  -8   7   9        1.28        7.40      8.11 o
  -7   7   9       10.12        7.13      9.62 o
  -6   7   9       62.84       62.07      5.68 o
  -5   7   9      109.49      157.22      8.49 o
  -4   7   9       16.00       24.25     10.21 o
  -3   7   9      198.43      219.68      7.31 o
  -2   7   9      415.25      422.19     11.47 o
  -1   7   9      149.60      153.74     16.06 o
   0   7   9       51.22       45.46      5.21 o
   1   7   9      128.19      136.10      6.32 o
   2   7   9       68.85       80.15     10.18 o
   3   7   9       71.84       87.77      5.80 o
   4   7   9        5.36        6.21      7.16 o
   5   7   9       18.55       40.06      9.42 o
   6   7   9       48.42       53.94      6.13 o
   7   7   9       82.71       95.81     17.55 o
   8   7   9      119.99       57.11      9.93 o
 -10   8   9        6.96        2.00      8.65 o
  -9   8   9        0.28       10.31      4.40 o
  -8   8   9        2.44       10.49      7.90 o
  -7   8   9       23.42       20.16      4.32 o
  -6   8   9       11.59        9.25      5.46 o
  -5   8   9      304.59      252.72      9.26 o
  -4   8   9        7.28       17.14      5.26 o
  -3   8   9       73.75       63.92      5.49 o
  -2   8   9        6.55       17.01      7.78 o
  -1   8   9     1338.83     1246.49     13.59 o
   0   8   9      947.38      938.54     17.22 o
   1   8   9      121.18      104.39      6.09 o
   2   8   9       97.53      101.88      6.32 o
   3   8   9       76.78      102.86      9.53 o
   4   8   9       33.37       34.59      9.51 o
   5   8   9       27.02       26.97      7.10 o
   6   8   9       12.91        4.61      9.32 o
   7   8   9        0.01       -5.11      6.99 o
  -9   9   9        0.16       10.73      4.63 o
  -8   9   9        0.03        5.79      4.60 o
  -7   9   9        1.44       12.51      4.95 o
  -6   9   9       19.65       31.75      4.32 o
  -5   9   9        7.22       23.11      5.55 o
  -4   9   9       34.52       47.29      5.58 o
  -3   9   9        0.69        8.09      6.39 o
  -2   9   9        3.10       11.06      5.30 o
  -1   9   9     1031.81      936.16     39.59 o
   0   9   9       37.51       35.71      4.32 o
   1   9   9       58.55       51.16      8.71 o
   2   9   9      214.75      205.54      9.62 o
   3   9   9      254.03      230.69     12.28 o
   4   9   9        2.49        2.39      7.05 o
   5   9   9       92.02      104.67     16.84 o
   6   9   9        0.18        5.69      6.99 o
   7   9   9        8.51       19.26      8.57 o
  -9  10   9        0.07        1.26     12.38 o
  -8  10   9        0.15        3.26      4.34 o
  -7  10   9        0.01        2.57      4.95 o
  -6  10   9        3.32        2.92      4.83 o
  -5  10   9      113.74      107.60      5.97 o
  -4  10   9       91.62       81.71      4.97 o
  -3  10   9       58.01       69.24      5.23 o
  -2  10   9      179.15      165.90      5.16 o
  -1  10   9       13.98       35.69      4.80 o
   0  10   9      245.62      239.11      4.21 o
   1  10   9        1.22       27.98     11.84 o
   2  10   9        9.45       23.25     11.34 o
   3  10   9       70.79       54.11      6.22 o
   4  10   9       67.72       79.90      6.05 o
   5  10   9       19.18       34.58      6.00 o
   6  10   9        5.45       51.56     14.63 o
  -8  11   9        1.26        2.64      4.21 o
  -7  11   9        0.71       -0.63      5.06 o
  -6  11   9       57.66       58.24      7.29 o
  -5  11   9        5.07       31.43     10.45 o
  -4  11   9       17.28       32.07      4.52 o
  -3  11   9        2.96        9.76      8.97 o
  -2  11   9        1.48       12.85      8.45 o
  -1  11   9        1.07       -4.69      4.69 o
   0  11   9       38.21       57.81      5.14 o
   1  11   9      336.40      349.24      7.89 o
   2  11   9       40.21       47.49      5.75 o
   3  11   9      258.28      277.45      8.52 o
   4  11   9        7.31       15.50      4.86 o
   5  11   9       21.67       41.59      7.04 o
  -7  12   9        0.62        3.48      5.13 o
  -6  12   9        3.81        8.85      5.87 o
  -5  12   9       12.53       11.04      8.18 o
  -4  12   9        3.15        7.11      5.55 o
  -3  12   9        1.74       16.23      6.10 o
  -2  12   9       13.67       30.98      5.09 o
  -1  12   9       45.58       45.54      9.91 o
   0  12   9       66.29       61.75      4.84 o
   1  12   9       28.59       31.28      4.67 o
   2  12   9      111.70      137.86      9.61 o
   3  12   9        0.02       16.63      6.78 o
   4  12   9        0.57       14.34      7.93 o
   5  12   9       80.42       80.28      7.30 o
  -6  13   9        0.52       19.07     14.09 o
  -5  13   9      152.98      137.13     10.38 o
  -4  13   9       44.68       45.85      6.26 o
  -3  13   9       30.25       29.69      6.14 o
  -2  13   9      169.66      161.30      5.54 o
  -1  13   9       13.99       11.03      4.59 o
   0  13   9       48.83       48.30      6.51 o
   1  13   9       57.95       62.56      6.78 o
   2  13   9       16.35       41.00      8.33 o
   3  13   9       22.24       34.12     16.69 o
   4  13   9        0.03       38.44     28.24 o
  -5  14   9       51.54       40.27      6.58 o
  -4  14   9        4.87        4.41      8.42 o
  -3  14   9        9.57        5.65      5.66 o
  -2  14   9       12.81       23.06      6.13 o
  -1  14   9       13.62       31.10      5.37 o
   0  14   9       67.43       60.60      7.34 o
   1  14   9       52.20       30.87      7.91 o
   2  14   9        0.56       -3.25     10.85 o
  -2  15   9        0.77        5.30      8.03 o
  -1  15   9        0.04       11.52      4.53 o
   0  15   9        8.10       16.91      5.96 o
 -10   0  10        9.90      -12.32     12.32 o
  -8   0  10       94.71       48.24     12.90 o
  -6   0  10       18.91       27.93      9.01 o
  -4   0  10      772.01      755.77     16.18 o
  -2   0  10      653.30      731.47     16.99 o
   0   0  10     1360.92     1286.46     18.57 o
   2   0  10      183.75      159.57     99.80 o
   4   0  10     1133.48     1092.60     12.07 o
   6   0  10      192.27      207.06      9.41 o
   8   0  10       54.54       55.18     13.25 o
 -11   1  10       29.55       43.27     10.69 o
 -10   1  10       10.22       34.38      5.95 o
  -9   1  10        0.00       10.57      9.26 o
  -8   1  10        8.02       30.40      6.67 o
  -7   1  10      278.14      257.99     18.84 o
  -6   1  10      514.13      515.74     13.46 o
  -5   1  10        4.11       16.76      8.06 o
  -4   1  10        1.24       -2.72      8.82 o
  -3   1  10        0.00       10.55     12.57 o
  -2   1  10      824.27      886.81     23.42 o
  -1   1  10       57.79       64.00      8.67 o
   0   1  10     1280.54     1278.80    162.44 o
   1   1  10      348.12      341.93     18.71 o
   2   1  10      124.00      106.17     35.06 o
   3   1  10        0.26        8.98      5.91 o
   4   1  10     1708.94     1645.03     50.28 o
   5   1  10     1331.28     1263.12     34.58 o
   6   1  10        0.21       -1.00      5.55 o
   7   1  10        1.48       10.11      6.23 o
   8   1  10        2.71        5.96      6.43 o
 -11   2  10        2.98       15.10     17.77 o
 -10   2  10       44.51       55.07     16.57 o
  -9   2  10       26.88       43.72      8.26 o
  -8   2  10       27.26       22.32     10.14 o
  -7   2  10      213.05      221.96      9.71 o
  -6   2  10      175.74      179.03      6.48 o
  -5   2  10      285.13      242.99      7.62 o
  -4   2  10        2.23        2.32      7.16 o
  -3   2  10      593.66      620.38     35.14 o
  -2   2  10        0.05       -4.15      7.10 o
  -1   2  10      187.19      207.29     14.17 o
   0   2  10      388.66      383.68    101.45 o
   1   2  10       28.81       15.52     12.11 o
   2   2  10       92.33       87.21      8.49 o
   3   2  10      398.97      390.23      7.72 o
   4   2  10     1634.46     1625.18     10.77 o
   5   2  10       10.46        9.98      5.68 o
   6   2  10        0.06       20.25      7.05 o
   7   2  10        0.62        1.69      7.48 o
   8   2  10       25.13       29.02      7.41 o
 -11   3  10        2.02        5.95      5.58 o
 -10   3  10       63.96       70.43      9.99 o
  -9   3  10       29.31       28.79      7.76 o
  -8   3  10       71.98       55.22     13.52 o
  -7   3  10        5.38        2.30      4.91 o
  -6   3  10        4.40        3.25      6.72 o
  -5   3  10      147.99      163.85      6.25 o
  -4   3  10      335.65      320.12     11.09 o
  -3   3  10       58.84       36.72     23.27 o
  -2   3  10       99.25       92.78      9.37 o
  -1   3  10        9.19        1.19      7.33 o
   0   3  10      725.29      695.95     21.76 o
   1   3  10        7.37       10.73      5.20 o
   2   3  10        0.08        0.01      8.40 o
   3   3  10     1007.10     1017.33      8.78 o
   4   3  10      659.77      673.28     21.25 o
   5   3  10      474.67      485.11      8.38 o
   6   3  10       74.46       74.74      6.37 o
   7   3  10       10.88        3.21      9.16 o
   8   3  10       12.63       29.54      6.21 o
 -11   4  10        1.18       -2.36     11.31 o
 -10   4  10        6.02       23.98     15.65 o
  -9   4  10        4.68        2.61      5.44 o
  -8   4  10      111.17      131.28      5.79 o
  -7   4  10       42.15       62.23     17.24 o
  -6   4  10        7.59       16.35     12.95 o
  -5   4  10        2.63        7.90      4.74 o
  -4   4  10       26.05       29.16      6.04 o
  -3   4  10       75.43       60.84      6.10 o
  -2   4  10       30.44       20.70      9.85 o
  -1   4  10       53.21       63.65      7.10 o
   0   4  10      552.38      525.35     11.41 o
   1   4  10       55.52       68.01      5.70 o
   2   4  10        2.53        3.54      5.46 o
   3   4  10       47.28       55.65      5.59 o
   4   4  10       65.51       71.24      9.18 o
   5   4  10        0.39        6.77      7.60 o
   6   4  10      231.93      215.01      7.13 o
   7   4  10       33.10       22.57     12.38 o
   8   4  10       31.36       26.74     10.06 o
 -10   5  10       34.70       38.98     12.27 o
  -9   5  10        7.93        4.87      7.44 o
  -8   5  10        0.13       23.89      7.66 o
  -7   5  10        8.30       29.78      5.10 o
  -6   5  10       64.67       61.46      6.62 o
  -5   5  10        4.32       16.96      5.37 o
  -4   5  10      848.22      870.64     14.31 o
  -3   5  10        4.17        4.05      5.32 o
  -2   5  10      304.05      322.96     13.63 o
  -1   5  10      369.70      346.31     12.41 o
   0   5  10      436.53      443.48      9.05 o
   1   5  10       27.85       17.63      5.61 o
   2   5  10       34.03       37.72      5.58 o
   3   5  10       56.80       68.18      6.52 o
   4   5  10      264.08      245.80      8.68 o
   5   5  10      271.86      241.47      7.33 o
   6   5  10       10.95       19.43      5.69 o
   7   5  10      106.11      102.40      6.48 o
   8   5  10       68.53       67.92      6.32 o
 -10   6  10       85.42       65.43      9.17 o
  -9   6  10        9.55       25.33     13.89 o
  -8   6  10       65.29       65.27      9.11 o
  -7   6  10        6.48        3.60     11.40 o
  -6   6  10      135.54      122.38     14.35 o
  -5   6  10       36.76       56.49     11.22 o
  -4   6  10       24.15       40.09      6.55 o
  -3   6  10      184.97      178.54      7.58 o
  -2   6  10      170.87      167.41      7.75 o
  -1   6  10      145.18      138.25      7.10 o
   0   6  10      133.06      151.20     13.02 o
   1   6  10        0.15       -2.25      5.81 o
   2   6  10       22.13       13.85      4.79 o
   3   6  10       78.78       62.51      6.33 o
   4   6  10       67.41       58.62      5.15 o
   5   6  10       19.00       16.46      5.06 o
   6   6  10       76.01       83.00      5.58 o
   7   6  10        6.87       12.97      6.24 o
 -10   7  10       12.30       13.95      6.62 o
  -9   7  10        9.66       24.36      8.08 o
  -8   7  10        4.21        5.95      4.29 o
  -7   7  10      141.14      127.62     22.39 o
  -6   7  10       41.33       25.79      6.52 o
  -5   7  10       21.25       23.90      5.85 o
  -4   7  10       30.25       33.35      5.84 o
  -3   7  10       43.28       49.31      5.64 o
  -2   7  10        0.24       -5.33      5.33 o
  -1   7  10      406.56      377.95     37.77 o
   0   7  10      341.41      308.45      6.00 o
   1   7  10       56.16       56.42      8.03 o
   2   7  10        2.12       15.94      5.71 o
   3   7  10       77.66       68.33      7.16 o
   4   7  10      163.83      150.66      7.50 o
   5   7  10       96.34       83.90     10.42 o
   6   7  10       26.81       59.75      9.24 o
   7   7  10       20.81       14.14      5.54 o
  -9   8  10       51.60       56.51      5.55 o
  -8   8  10        5.94       10.00      5.44 o
  -7   8  10        9.52       12.04      4.08 o
  -6   8  10       41.05       41.23      6.66 o
  -5   8  10        0.24        5.73      7.34 o
  -4   8  10        2.76       18.80      4.79 o
  -3   8  10       90.64      101.10      5.98 o
  -2   8  10     1677.18     1680.39     26.85 o
  -1   8  10      443.73      397.92     27.12 o
   0   8  10      157.87      179.91     18.72 o
   1   8  10      208.57      193.29     12.87 o
   2   8  10       17.12       21.21      6.44 o
   3   8  10       47.38       30.82     12.34 o
   4   8  10       34.32       29.01      6.09 o
   5   8  10        5.26       18.63      5.36 o
   6   8  10      200.47      194.93     13.39 o
   7   8  10        4.56       24.43     12.16 o
  -9   9  10       46.47       42.99      6.17 o
  -8   9  10       13.90       27.97      4.81 o
  -7   9  10        2.14       31.78      8.08 o
  -6   9  10        2.06        4.85      9.21 o
  -5   9  10       51.93       60.95      6.32 o
  -4   9  10        8.23       10.27      5.06 o
  -3   9  10       51.90       58.37      8.96 o
  -2   9  10      339.93      328.88      7.55 o
  -1   9  10      194.74      188.40     18.50 o
   0   9  10      152.99      157.75      4.81 o
   1   9  10      110.99       99.54      5.94 o
   2   9  10        9.25       24.51     20.09 o
   3   9  10       33.36       25.40      8.32 o
   4   9  10       63.66       78.92     15.75 o
   5   9  10       15.45       25.54     15.34 o
   6   9  10       29.33       55.96      7.39 o
  -8  10  10       17.50       34.10      6.91 o
  -7  10  10        1.17        9.73      8.13 o
  -6  10  10       29.60       12.15      6.01 o
  -5  10  10       59.27       72.69     10.06 o
  -4  10  10        8.40        9.93      5.07 o
  -3  10  10       74.16       76.63      5.24 o
  -2  10  10        5.68        2.08      6.35 o
  -1  10  10      194.68      175.40     18.46 o
   0  10  10        3.84        4.24      5.77 o
   1  10  10       57.36       58.77     10.20 o
   2  10  10        0.03       -0.76     10.04 o
   3  10  10        0.06       -1.75     23.59 o
   4  10  10        3.08       -6.01      6.01 o
   5  10  10       23.36       15.95     11.18 o
   6  10  10        7.11       14.91      7.19 o
  -8  11  10       12.72       20.00      5.56 o
  -7  11  10       35.68       57.18      6.51 o
  -6  11  10        0.01        9.64      8.61 o
  -5  11  10        4.54       -4.30      9.32 o
  -4  11  10        0.01        7.23      6.20 o
  -3  11  10        4.38       -5.10      5.94 o
  -2  11  10        6.95        7.40      6.69 o
  -1  11  10        8.17        6.35      5.14 o
   0  11  10      354.18      360.92      7.26 o
   1  11  10       31.63       36.86      4.56 o
   2  11  10       12.15       24.13      6.14 o
   3  11  10        6.69       15.80     18.63 o
   4  11  10        6.71       18.56      5.42 o
   5  11  10       10.85       25.80     13.65 o
  -7  12  10       25.76       54.50      6.91 o
  -6  12  10        0.18       -6.09      6.09 o
  -5  12  10        6.85       17.06     11.11 o
  -4  12  10        4.47       15.38      7.80 o
  -3  12  10        8.02       26.74      8.70 o
  -2  12  10        0.02       -1.35      7.26 o
  -1  12  10        0.43        6.81      5.87 o
   0  12  10        0.00        0.08     13.76 o
   1  12  10       73.49       70.07      5.80 o
   2  12  10        0.02       10.61      9.81 o
   3  12  10        0.96        1.45     14.39 o
   4  12  10        0.25       19.63      6.27 o
  -6  13  10        4.44        1.19      7.93 o
  -5  13  10       94.33       86.93      6.29 o
  -4  13  10       57.99       55.78      6.82 o
  -3  13  10       30.91       20.50      6.47 o
  -2  13  10        8.56       23.38      8.79 o
  -1  13  10      149.22      137.91     15.75 o
   0  13  10        6.18       -5.64      5.64 o
   1  13  10       13.89       43.35     12.74 o
   2  13  10       71.43       98.80      5.73 o
   3  13  10       12.87       33.96     13.38 o
  -4  14  10       15.22       19.57     10.84 o
  -3  14  10       22.61       32.39      9.11 o
  -2  14  10       11.03       25.95      5.21 o
  -1  14  10       14.35       18.31      4.90 o
   0  14  10        0.30       -2.14      7.16 o
   1  14  10       17.23       37.19     25.60 o
   2  14  10        3.29       21.16     12.69 o
 -11   0  11       45.38       38.51      9.12 o
  -9   0  11        0.44       11.84     12.53 o
  -7   0  11       41.85       58.65     12.45 o
  -5   0  11        0.72       -1.89     13.36 o
  -3   0  11      199.58      197.52     14.58 o
  -1   0  11        1.69       -5.35      8.68 o
   1   0  11       90.42       90.47     14.45 o
   3   0  11     1350.08     1258.49    650.12 o
   5   0  11      219.67      204.84     22.91 o
   7   0  11        8.05       26.26      8.73 o
 -11   1  11       22.24       34.34     11.91 o
 -10   1  11        0.20        1.22     14.64 o
  -9   1  11        8.66       21.00      7.99 o
  -8   1  11       10.74       17.11      6.63 o
  -7   1  11       26.03       46.19     28.61 o
  -6   1  11       13.94       18.24      6.93 o
  -5   1  11       57.48       61.26      7.16 o
  -4   1  11      637.40      631.28     14.83 o
  -3   1  11      978.60      961.47     14.36 o
  -2   1  11       95.96      118.33     28.03 o
  -1   1  11     1484.65     1459.91    406.00 o
   0   1  11      175.69      174.35      7.46 o
   1   1  11        8.17       28.28      9.71 o
   2   1  11       18.42       11.81      6.80 o
   3   1  11     1941.65     1787.13     94.58 o
   4   1  11      831.73      790.59    127.10 o
   5   1  11       14.73       26.59      8.08 o
   6   1  11        7.08       19.11      6.27 o
   7   1  11       36.16       45.22      6.88 o
   8   1  11       15.43       28.56      6.41 o
 -11   2  11        5.66       25.22     15.23 o
 -10   2  11        3.17        4.92     12.54 o
  -9   2  11        0.01       -1.22      8.44 o
  -8   2  11       31.87       39.06      6.35 o
  -7   2  11      212.91      215.30      9.79 o
  -6   2  11      100.15      111.00     11.14 o
  -5   2  11      142.29      133.35      7.38 o
  -4   2  11        0.19        9.06      6.98 o
  -3   2  11      478.12      498.32     15.16 o
  -2   2  11      661.77      674.41     13.84 o
  -1   2  11       29.22       47.00      7.23 o
   0   2  11       34.01       44.35      7.93 o
   1   2  11      132.05      138.26     32.07 o
   2   2  11        6.38        1.30      6.15 o
   3   2  11      762.15      764.43     11.48 o
   4   2  11      234.00      231.29     11.48 o
   5   2  11       23.71       25.28      9.89 o
   6   2  11        0.06        4.29      6.43 o
   7   2  11       22.90       27.15      6.35 o
   8   2  11        6.69       -1.11      6.48 o
 -11   3  11        2.37       -6.31      6.31 o
 -10   3  11       12.87        9.88      6.38 o
  -9   3  11       30.02       40.22      9.05 o
  -8   3  11        2.57       20.79      5.54 o
  -7   3  11       73.88       70.11      5.95 o
  -6   3  11       12.11       10.42      8.67 o
  -5   3  11      316.21      287.88      6.06 o
  -4   3  11        0.45       13.38      7.29 o
  -3   3  11     1289.98     1260.80    337.26 o
  -2   3  11      528.52      531.73     22.07 o
  -1   3  11      122.89      171.81      8.39 o
   0   3  11        1.01       -0.30      6.03 o
   1   3  11        0.42       -2.78      5.77 o
   2   3  11      211.22      208.24     16.14 o
   3   3  11        0.10        5.70     11.45 o
   4   3  11       19.32       35.50      7.38 o
   5   3  11      144.51      149.45      5.79 o
   6   3  11       19.40       29.37      7.24 o
   7   3  11        6.17        3.24      5.39 o
   8   3  11        5.31       10.29      8.90 o
 -10   4  11        0.01       19.54      9.75 o
  -9   4  11        4.61       24.11     15.53 o
  -8   4  11       62.33       71.89      6.93 o
  -7   4  11        9.03       21.50      8.01 o
  -6   4  11        1.65        7.59      8.06 o
  -5   4  11       92.45       97.80      4.92 o
  -4   4  11       44.57       33.56      9.30 o
  -3   4  11        9.26       27.17      7.75 o
  -2   4  11        0.02       -8.45      8.45 o
  -1   4  11      285.88      251.22      9.13 o
   0   4  11       14.65       22.17      6.74 o
   1   4  11       24.94       37.33     11.06 o
   2   4  11       96.07      124.13      6.21 o
   3   4  11       14.85       24.76      5.80 o
   4   4  11      140.11      154.90      5.36 o
   5   4  11      403.08      377.43     11.80 o
   6   4  11        0.68       -2.71     10.64 o
   7   4  11       46.21       60.45     10.19 o
   8   4  11       61.14       55.17      7.87 o
 -10   5  11       14.81       10.45      7.38 o
  -9   5  11       28.20       46.28     10.80 o
  -8   5  11        4.99       15.77      5.82 o
  -7   5  11      121.69       99.42      7.15 o
  -6   5  11        7.08        6.13      7.12 o
  -5   5  11      263.38      260.28     29.94 o
  -4   5  11      109.24      124.90      6.04 o
  -3   5  11      149.29      167.04      6.44 o
  -2   5  11      336.30      331.98      6.49 o
  -1   5  11       21.86       29.75      7.92 o
   0   5  11      180.59      156.11     42.04 o
   1   5  11        5.00        7.99      6.93 o
   2   5  11      202.16      212.60     10.62 o
   3   5  11       92.71       86.41      5.37 o
   4   5  11       35.45       28.44      5.51 o
   5   5  11       62.36       61.59      6.20 o
   6   5  11      111.27      117.35     11.31 o
   7   5  11        1.43       48.83     14.17 o
 -10   6  11       13.01       31.51     15.40 o
  -9   6  11        0.26      -10.70     10.70 o
  -8   6  11       86.21       69.02     10.78 o
  -7   6  11       12.15       18.57      4.66 o
  -6   6  11       13.48        0.07      4.67 o
  -5   6  11      113.28      127.36      5.33 o
  -4   6  11       16.02       13.61      5.28 o
  -3   6  11      678.98      671.55     19.74 o
  -2   6  11      319.93      325.18     11.43 o
  -1   6  11        0.56        8.21      7.77 o
   0   6  11      572.06      513.82     14.78 o
   1   6  11      125.41      127.79      8.69 o
   2   6  11       65.48       71.89      4.90 o
   3   6  11        5.12       15.44      8.15 o
   4   6  11      152.61      144.34      5.70 o
   5   6  11       12.83       14.41      6.24 o
   6   6  11        3.78       -2.48      6.24 o
   7   6  11       62.75       73.95      9.76 o
 -10   7  11       58.22       52.36     13.52 o
  -9   7  11       48.04       50.54      8.99 o
  -8   7  11       36.42       41.28      8.46 o
  -7   7  11       31.14       29.86      4.44 o
  -6   7  11        0.82        8.77      9.21 o
  -5   7  11       22.49       26.30      5.21 o
  -4   7  11       75.07       83.48      6.45 o
  -3   7  11      360.31      370.08      5.94 o
  -2   7  11      744.43      749.68     15.28 o
  -1   7  11      334.80      332.80      8.40 o
   0   7  11       49.87       51.02      5.72 o
   1   7  11        4.46       15.36      5.90 o
   2   7  11      115.69      103.13      8.34 o
   3   7  11       65.24       66.35      6.52 o
   4   7  11      109.17       82.06     10.88 o
   5   7  11        7.84       11.88      6.46 o
   6   7  11        0.60       -5.84     11.01 o
   7   7  11        7.05        4.00     11.24 o
  -9   8  11        0.77       13.14      6.82 o
  -8   8  11        1.04        7.28      4.34 o
  -7   8  11        7.58       13.81      7.14 o
  -6   8  11       38.55       44.85      8.99 o
  -5   8  11      120.34      100.57      6.45 o
  -4   8  11       70.68       66.99      5.28 o
  -3   8  11      174.06      167.73      5.16 o
  -2   8  11      107.55      105.33      5.46 o
  -1   8  11       41.82       35.34      4.58 o
   0   8  11        0.95       -0.26      5.63 o
   1   8  11      145.09      139.73     19.78 o
   2   8  11      199.12      183.34      7.87 o
   3   8  11       67.69       59.16      6.84 o
   4   8  11        0.96        2.30     13.38 o
   5   8  11       13.20        4.35      5.49 o
   6   8  11        6.91       37.90     12.16 o
  -9   9  11        2.29       -1.09     10.05 o
  -8   9  11        0.26       12.28      4.34 o
  -7   9  11        1.68       12.20      5.46 o
  -6   9  11       25.31       48.93     12.51 o
  -5   9  11        0.14        6.07      9.16 o
  -4   9  11       64.59       84.81      7.93 o
  -3   9  11       60.50       61.77      5.99 o
  -2   9  11       79.65       82.18      7.99 o
  -1   9  11      854.82      834.16     87.84 o
   0   9  11       11.69       15.86      7.24 o
   1   9  11      126.42      109.23     16.97 o
   2   9  11       43.52       39.94      8.08 o
   3   9  11      208.80      198.29      5.85 o
   4   9  11        3.86       10.21      5.89 o
   5   9  11       60.19       86.29      9.89 o
   6   9  11        3.14       24.69     20.21 o
  -8  10  11        0.68       28.61     11.04 o
  -7  10  11        0.03       15.18      8.73 o
  -6  10  11       35.08       35.25      6.74 o
  -5  10  11        3.87       12.46      8.85 o
  -4  10  11        2.81       18.04      5.54 o
  -3  10  11       25.44       34.54      6.64 o
  -2  10  11       27.12       25.94      5.61 o
  -1  10  11       32.08       33.07      5.62 o
   0  10  11       32.85       33.96      6.16 o
   1  10  11        8.62        5.73      4.49 o
   2  10  11       44.20       66.97     13.83 o
   3  10  11        7.84        9.98     10.35 o
   4  10  11       19.23       27.90     17.59 o
   5  10  11        0.11       21.08      4.96 o
  -7  11  11        0.02       18.81      5.14 o
  -6  11  11        8.17       -1.76      5.52 o
  -5  11  11        1.60       15.83      5.54 o
  -4  11  11        1.03       10.38      6.24 o
  -3  11  11       16.97       24.28      5.27 o
  -2  11  11        5.54        3.22      8.66 o
  -1  11  11       18.94       14.40      7.37 o
   0  11  11       12.29       11.57      9.47 o
   1  11  11        2.80        8.90      6.97 o
   2  11  11       19.84       31.89      6.87 o
   3  11  11       20.57       22.91     12.62 o
   4  11  11       14.30       28.41      9.13 o
  -6  12  11       84.67       68.33      6.16 o
  -5  12  11       27.09       21.79      5.15 o
  -4  12  11        0.27       10.72      5.18 o
  -3  12  11        2.13        7.03      5.10 o
  -2  12  11       87.74       81.05      5.27 o
  -1  12  11       26.12       19.52      5.06 o
   0  12  11       25.91       36.49      7.33 o
   1  12  11        1.62        6.03      7.03 o
   2  12  11        8.87       26.33     10.58 o
   3  12  11        0.53        4.54     19.06 o
   4  12  11        0.55       30.81      6.20 o
  -5  13  11        2.58        5.62     12.39 o
  -4  13  11       11.12       44.56     20.10 o
  -3  13  11        8.96       15.55      4.87 o
  -2  13  11       42.60       52.57      6.32 o
  -1  13  11       15.35       27.41      7.28 o
   0  13  11       87.24       81.42     11.87 o
   1  13  11       25.84       18.68      9.57 o
   2  13  11       11.94        8.46      5.10 o
  -3  14  11        0.03        2.17      4.49 o
  -2  14  11        1.32        7.13      5.31 o
  -1  14  11       64.33       56.85      6.09 o
   0  14  11       25.71        8.90      6.32 o
   1  14  11        0.34       -3.52      8.99 o
 -10   0  12        1.42       -9.12      9.12 o
  -8   0  12       20.91      -13.29     13.36 o
  -6   0  12       12.80        7.03     10.31 o
  -4   0  12     1020.11     1028.89     13.23 o
  -2   0  12      949.54      916.70     72.01 o
   0   0  12       55.73       41.71     14.18 o
   2   0  12      324.24      320.64     14.05 o
   4   0  12      796.05      743.50    428.52 o
   6   0  12       22.47       28.05      8.88 o
   8   0  12       49.16       57.65      7.59 o
 -11   1  12        7.93       30.30     13.21 o
 -10   1  12        0.21       13.82      8.82 o
  -9   1  12        2.62       -6.95      6.95 o
  -8   1  12       12.85       23.69      7.22 o
  -7   1  12      113.51      125.50      6.90 o
  -6   1  12       75.97       75.75     10.66 o
  -5   1  12        1.56        2.58      8.74 o
  -4   1  12      153.90      143.22      9.63 o
  -3   1  12      190.13      190.70     11.28 o
  -2   1  12      458.52      463.11     84.39 o
  -1   1  12        6.76       26.77      6.83 o
   0   1  12       24.77       41.76     15.82 o
   1   1  12       82.68       64.08      9.81 o
   2   1  12     1640.28     1610.20     31.43 o
   3   1  12      271.80      255.49     51.27 o
   4   1  12      146.94      142.87     17.86 o
   5   1  12      118.31      107.45     19.79 o
   6   1  12       75.42       68.17     18.21 o
   7   1  12       29.36       19.53      7.74 o
   8   1  12        0.00        5.60     12.58 o
 -11   2  12        0.24       25.53      5.10 o
 -10   2  12        4.64        1.80      6.71 o
  -9   2  12        8.84        6.66      5.76 o
  -8   2  12       14.55       22.71     13.42 o
  -7   2  12      258.38      267.94      8.55 o
  -6   2  12        2.95       28.92      7.15 o
  -5   2  12      378.25      401.31     17.31 o
  -4   2  12       15.75       14.54      9.43 o
  -3   2  12       77.37       48.71     38.30 o
  -2   2  12       58.70       59.63      7.64 o
  -1   2  12       87.84       66.67      8.87 o
   0   2  12        6.81       17.41      6.02 o
   1   2  12        8.18       19.14      5.92 o
   2   2  12       20.82       21.79      7.60 o
   3   2  12      554.67      562.71     16.24 o
   4   2  12       11.19       27.60      7.30 o
   5   2  12      121.39      124.78     15.26 o
   6   2  12       19.69       22.34      6.17 o
   7   2  12        0.29        6.16      6.24 o
 -10   3  12        1.09       16.74      7.51 o
  -9   3  12       10.73        7.70      9.78 o
  -8   3  12        0.01        7.90      8.83 o
  -7   3  12      194.49      189.05      8.84 o
  -6   3  12        0.60        3.21      5.31 o
  -5   3  12       71.92       69.67      7.55 o
  -4   3  12        7.87        4.48      5.60 o
  -3   3  12       10.48       25.78     17.37 o
  -2   3  12       97.39      116.74      6.73 o
  -1   3  12      206.10      187.47      7.26 o
   0   3  12       42.39       50.36      6.86 o
   1   3  12      275.40      327.63     34.21 o
   2   3  12      454.25      416.35     65.08 o
   3   3  12        2.54        9.95      6.37 o
   4   3  12        5.74       13.88     14.30 o
   5   3  12      357.48      366.97      7.30 o
   6   3  12       35.79       48.62      7.19 o
   7   3  12        8.80       13.44      7.22 o
 -10   4  12        1.68       15.78      6.49 o
  -9   4  12       40.84       53.91      7.76 o
  -8   4  12      243.10      257.68      7.07 o
  -7   4  12        0.00        2.59      7.24 o
  -6   4  12      569.15      540.12     21.54 o
  -5   4  12       17.86       14.31      6.90 o
  -4   4  12     1091.28     1075.75    271.21 o
  -3   4  12     1007.87      957.98     31.56 o
  -2   4  12      558.83      538.92     12.14 o
  -1   4  12        5.83        6.15      7.49 o
   0   4  12      238.68      225.52     39.06 o
   1   4  12        7.19        2.65      5.72 o
   2   4  12        5.19       25.89      5.41 o
   3   4  12      118.56      123.56      5.89 o
   4   4  12      191.73      189.21     10.69 o
   5   4  12        6.96       17.97     13.22 o
   6   4  12       10.20       20.85      6.41 o
   7   4  12      109.13      133.21     10.76 o
 -10   5  12        7.08        9.97      6.52 o
  -9   5  12       10.66       31.95     10.37 o
  -8   5  12        9.69       20.07      5.21 o
  -7   5  12        0.32        9.40      5.10 o
  -6   5  12       67.39       60.83      9.32 o
  -5   5  12       53.35       31.09      8.15 o
  -4   5  12      135.88      152.32      7.46 o
  -3   5  12     1121.50     1061.86     28.85 o
  -2   5  12      338.55      327.58     26.34 o
  -1   5  12      404.25      414.07     17.84 o
   0   5  12       38.17       43.05      7.58 o
   1   5  12       25.57       35.50      7.52 o
   2   5  12        0.49       -0.26      7.56 o
   3   5  12        5.43        9.21      5.34 o
   4   5  12        0.58       24.74     10.06 o
   5   5  12        0.89        1.97      6.10 o
   6   5  12        1.99        1.25      5.11 o
   7   5  12        8.00       39.63     15.52 o
 -10   6  12       39.41       32.76      5.13 o
  -9   6  12        0.74       22.13      7.83 o
  -8   6  12        7.83       -3.51      4.05 o
  -7   6  12        7.31       14.60     11.22 o
  -6   6  12       39.36       45.63      9.24 o
  -5   6  12        1.91       12.60      7.38 o
  -4   6  12      324.38      296.47      5.47 o
  -3   6  12      306.00      317.42     17.64 o
  -2   6  12       27.15       26.83      6.89 o
  -1   6  12      446.25      443.08      8.53 o
   0   6  12        7.39       15.15      5.22 o
   1   6  12       59.12       56.13      7.68 o
   2   6  12      144.21      126.62     10.91 o
   3   6  12      112.50       95.53      6.33 o
   4   6  12       33.78       54.25      8.25 o
   5   6  12        0.50        9.15      6.08 o
   6   6  12      151.40      154.18     12.88 o
   7   6  12       29.59       60.06     15.92 o
  -9   7  12        1.58        8.32      7.24 o
  -8   7  12       20.79        9.14      5.72 o
  -7   7  12       71.60       70.21      4.84 o
  -6   7  12      130.32      116.59      9.34 o
  -5   7  12       96.50       81.72      6.53 o
  -4   7  12      110.83       99.94      5.36 o
  -3   7  12      272.72      259.84     12.81 o
  -2   7  12      828.31      823.58     12.90 o
  -1   7  12      265.93      254.76      6.96 o
   0   7  12      155.03      125.73     23.43 o
   1   7  12        3.94       12.79      4.78 o
   2   7  12        6.15       19.79      4.82 o
   3   7  12       10.77       11.32      5.19 o
   4   7  12       10.37       32.66      7.05 o
   5   7  12        7.87       13.94     11.61 o
   6   7  12       14.35       40.82      9.73 o
  -9   8  12       32.28       32.86      4.60 o
  -8   8  12        0.24        6.42     10.72 o
  -7   8  12        0.52        7.00      4.87 o
  -6   8  12       17.68       12.39     10.49 o
  -5   8  12        4.58        2.11      6.15 o
  -4   8  12        0.94        8.80      5.12 o
  -3   8  12       69.66       79.99      6.17 o
  -2   8  12       20.56       14.13      7.90 o
  -1   8  12      313.38      310.05      7.84 o
   0   8  12      294.56      275.19     68.49 o
   1   8  12        7.58       21.18      7.58 o
   2   8  12       89.32       90.66      6.96 o
   3   8  12        7.70       11.27      8.96 o
   4   8  12        3.39        3.40      9.35 o
   5   8  12        8.46       17.03      6.08 o
   6   8  12        0.80        4.18     14.13 o
  -8   9  12        9.80       10.68     11.39 o
  -7   9  12        1.36       17.79      9.24 o
  -6   9  12        5.98       12.19      5.70 o
  -5   9  12      109.41      108.61      7.30 o
  -4   9  12       50.79       62.51     10.44 o
  -3   9  12       34.74       34.00      5.68 o
  -2   9  12        3.64        9.94      5.69 o
  -1   9  12       29.56       53.47     14.14 o
   0   9  12        4.52       -3.55     12.83 o
   1   9  12       18.39       15.25      5.96 o
   2   9  12      390.58      404.10     11.22 o
   3   9  12       20.65       31.44     10.02 o
   4   9  12       32.18       57.48     11.38 o
   5   9  12      120.94      121.37      6.43 o
  -8  10  12        5.64       20.32      6.16 o
  -7  10  12        3.52       -2.22     11.47 o
  -6  10  12       13.86       10.92      5.15 o
  -5  10  12        3.96        7.23      6.25 o
  -4  10  12        7.44        1.56      5.55 o
  -3  10  12       78.37       69.91      5.48 o
  -2  10  12        8.47       15.81     10.91 o
  -1  10  12      151.09      136.93      6.36 o
   0  10  12        3.71        7.89      9.19 o
   1  10  12        5.82        5.04      7.21 o
   2  10  12       62.01       58.47      5.00 o
   3  10  12       39.78       52.73     17.06 o
   4  10  12       35.93       56.36      6.10 o
   5  10  12       28.42       14.78      5.64 o
  -7  11  12        0.00       22.33      5.14 o
  -6  11  12        2.54       10.79      9.01 o
  -5  11  12        1.76        7.29      7.20 o
  -4  11  12       71.46       70.08      5.14 o
  -3  11  12       64.97       62.89      4.90 o
  -2  11  12       50.39       69.83      8.21 o
  -1  11  12        0.24        5.14      6.32 o
   0  11  12        0.17       11.82      6.15 o
   1  11  12        6.40       -1.15      5.91 o
   2  11  12        5.98        1.46     24.78 o
   3  11  12       10.44       22.50     13.40 o
   4  11  12        0.12      -12.09     15.60 o
  -6  12  12        7.39       17.30      4.86 o
  -5  12  12        4.64        8.05      8.20 o
  -4  12  12        2.75        0.98      5.93 o
  -3  12  12      119.30       99.39      6.84 o
  -2  12  12        2.08        7.68      5.95 o
  -1  12  12        0.38        1.86      5.64 o
   0  12  12        0.49        2.78      5.78 o
   1  12  12      112.46      107.09     10.34 o
   2  12  12       11.81       20.48     12.20 o
   3  12  12       28.58       27.02      8.79 o
  -5  13  12      102.01       95.38      8.59 o
  -4  13  12       50.07       44.36      4.87 o
  -3  13  12       45.14       50.64     12.67 o
  -2  13  12       23.03       26.08      5.18 o
  -1  13  12       18.00       10.75      6.75 o
   0  13  12        3.58       15.36      7.94 o
   1  13  12        5.00       14.54      5.60 o
   2  13  12       20.74       34.51     16.94 o
  -2  14  12        0.77       14.17      6.92 o
 -11   0  13        5.07       23.35     12.69 o
  -9   0  13       41.13       26.78      8.99 o
  -7   0  13       19.02       20.38      7.59 o
  -5   0  13      168.76      146.67     13.40 o
  -3   0  13      834.75      854.74     15.51 o
  -1   0  13      137.35      147.42     10.07 o
   1   0  13      406.71      495.09     14.36 o
   3   0  13      363.71      376.01     14.34 o
   5   0  13        4.96       20.77      8.78 o
   7   0  13        7.49       11.18     10.69 o
 -10   1  13        2.97        7.40      6.12 o
  -9   1  13       47.89       52.10      7.54 o
  -8   1  13        5.33       16.11     13.88 o
  -7   1  13       28.02       35.72      9.57 o
  -6   1  13       14.41       16.33      6.30 o
  -5   1  13       31.54       15.75     15.09 o
  -4   1  13      112.03       83.82      7.67 o
  -3   1  13        5.25       -1.87      9.25 o
  -2   1  13       27.33        0.97      9.72 o
  -1   1  13        4.78        6.51      9.04 o
   0   1  13      551.02      574.08     12.77 o
   1   1  13      782.15      771.02     11.14 o
   2   1  13        4.29       -4.54     19.96 o
   3   1  13      506.62      457.07    114.30 o
   4   1  13       16.65       35.47      8.21 o
   5   1  13      108.58       98.90      7.82 o
   6   1  13        4.16        6.01      7.24 o
   7   1  13        0.03        3.30      6.35 o
 -10   2  13        0.07        8.90      7.87 o
  -9   2  13        4.59       17.10      5.64 o
  -8   2  13       26.13       47.91      7.33 o
  -7   2  13       73.61       84.00      6.61 o
  -6   2  13        1.03       23.09     10.67 o
  -5   2  13        1.12       19.40      7.37 o
  -4   2  13      114.15      116.22     10.06 o
  -3   2  13       34.23       38.62      9.48 o
  -2   2  13        0.67       -4.26      7.34 o
  -1   2  13       54.73       43.86     13.64 o
   0   2  13      452.03      502.96      8.29 o
   1   2  13      138.45      143.08     10.23 o
   2   2  13     1447.59     1400.59     20.17 o
   3   2  13       30.54       10.91     16.71 o
   4   2  13      141.58      149.09     10.94 o
   5   2  13      170.78      149.87     12.10 o
   6   2  13        3.12       -7.42      7.42 o
   7   2  13      114.60      101.82     10.37 o
 -10   3  13        4.84       20.53      8.71 o
  -9   3  13       23.42        3.07      6.41 o
  -8   3  13       85.34       65.25      9.40 o
  -7   3  13      113.30      116.77     13.36 o
  -6   3  13       49.10       52.36      9.66 o
  -5   3  13       62.71       60.30      8.20 o
  -4   3  13        0.77       -7.03     11.43 o
  -3   3  13      167.33      159.78      6.92 o
  -2   3  13       27.30       42.86      8.25 o
  -1   3  13       28.84       37.02      6.64 o
   0   3  13        9.25       11.45      5.90 o
   1   3  13      589.68      551.97      6.87 o
   2   3  13       69.11       66.99     16.53 o
   3   3  13       74.45       79.87     10.16 o
   4   3  13      289.84      282.41      6.31 o
   5   3  13        0.04       -1.83      6.41 o
   6   3  13        0.30       15.92     11.75 o
   7   3  13        9.57       23.48      6.48 o
 -10   4  13        3.31       16.77     10.27 o
  -9   4  13       12.28       25.32      4.72 o
  -8   4  13       41.08       60.29      5.80 o
  -7   4  13        2.28        3.74      9.83 o
  -6   4  13       14.40        5.38      6.56 o
  -5   4  13      481.76      455.29     89.21 o
  -4   4  13       15.96       11.27      5.75 o
  -3   4  13       17.53       29.42     14.89 o
  -2   4  13      302.57      301.34      7.49 o
  -1   4  13      326.60      321.51     12.18 o
   0   4  13      305.99      311.39     15.91 o
   1   4  13       60.17       47.53     11.68 o
   2   4  13        0.19        3.00      5.37 o
   3   4  13      422.19      380.78     11.71 o
   4   4  13       39.88       40.81      5.19 o
   5   4  13        4.50       -0.98      7.23 o
   6   4  13       17.11       27.78     12.04 o
   7   4  13        6.44       -2.85     12.06 o
 -10   5  13        4.50       20.39      5.15 o
  -9   5  13        0.65      -10.49     10.49 o
  -8   5  13        0.29       12.60      8.45 o
  -7   5  13        1.75       35.94     20.98 o
  -6   5  13        0.02        2.62      6.71 o
  -5   5  13      114.55      108.33     16.68 o
  -4   5  13      344.32      350.30     21.90 o
  -3   5  13      112.27      118.67      9.91 o
  -2   5  13      641.17      635.50     10.56 o
  -1   5  13        0.33        3.03      8.69 o
   0   5  13      104.15      146.90     30.27 o
   1   5  13      265.96      212.91     27.04 o
   2   5  13      296.46      294.60      8.82 o
   3   5  13      191.49      210.72      6.41 o
   4   5  13        0.01        7.41      7.90 o
   5   5  13       85.24      101.14      7.44 o
   6   5  13      155.49      157.28      5.13 o
 -10   6  13        3.57       31.37      7.16 o
  -9   6  13        0.04        2.65      8.10 o
  -8   6  13        7.32       25.80      6.71 o
  -7   6  13       42.29       37.69      4.70 o
  -6   6  13       36.94       36.70      6.29 o
  -5   6  13       97.24       94.76      5.70 o
  -4   6  13        5.63        6.99      6.22 o
  -3   6  13       44.58       47.48      5.61 o
  -2   6  13      789.99      744.42     15.28 o
  -1   6  13      108.41      109.34     10.38 o
   0   6  13      913.04      850.98    133.36 o
   1   6  13       81.09       68.34     12.15 o
   2   6  13      157.61      151.69      6.60 o
   3   6  13        0.69       15.25      9.42 o
   4   6  13        1.14       13.40      8.91 o
   5   6  13       14.05       12.71      6.21 o
   6   6  13       34.41       70.49     10.87 o
  -9   7  13        0.00        9.83      6.22 o
  -8   7  13        2.09        3.68      4.48 o
  -7   7  13       19.40       31.32      9.36 o
  -6   7  13        0.05       22.99      7.13 o
  -5   7  13       25.87       38.51      5.17 o
  -4   7  13      122.20      129.21     15.81 o
  -3   7  13        5.06        6.52      5.22 o
  -2   7  13      180.82      165.49     10.20 o
  -1   7  13       39.17       29.16      9.73 o
   0   7  13       40.35       35.98     11.94 o
   1   7  13        1.47       -4.05      5.26 o
   2   7  13       30.24       34.15      5.37 o
   3   7  13       66.27       65.83      5.56 o
   4   7  13      212.87      191.32      9.15 o
   5   7  13       12.62       28.54      5.51 o
   6   7  13       15.82       13.10      5.59 o
  -9   8  13        0.08        3.16     10.12 o
  -8   8  13        0.01        3.65      5.13 o
  -7   8  13       39.01       42.21      7.08 o
  -6   8  13        0.66       -6.56     14.23 o
  -5   8  13       31.49       32.58      5.69 o
  -4   8  13        1.09       17.71      5.72 o
  -3   8  13      227.33      207.82      6.23 o
  -2   8  13        8.33        6.97      5.74 o
  -1   8  13        0.99       -0.51      6.33 o
   0   8  13        8.24        9.27      6.71 o
   1   8  13        0.03        5.95      5.07 o
   2   8  13       47.26       55.95      5.94 o
   3   8  13        2.26       19.89     15.41 o
   4   8  13       45.63       36.98      8.80 o
   5   8  13        4.57       10.57      6.94 o
  -8   9  13       22.81       33.44      7.95 o
  -7   9  13       48.02       56.10     15.00 o
  -6   9  13        0.00        6.12      5.07 o
  -5   9  13        4.51       20.90      7.73 o
  -4   9  13       39.30       49.83      5.86 o
  -3   9  13      124.50      125.06      6.34 o
  -2   9  13        6.70        4.43      7.06 o
  -1   9  13       76.52      109.38     14.41 o
   0   9  13       39.51       37.25     13.19 o
   1   9  13       21.45       33.53      5.42 o
   2   9  13       16.59       29.74      7.79 o
   3   9  13      136.61      144.82     13.55 o
   4   9  13       16.17       54.39      6.32 o
   5   9  13       80.93       67.58      8.29 o
  -7  10  13        2.80       16.58      6.11 o
  -6  10  13        1.97        4.08      5.61 o
  -5  10  13        2.38       22.15     12.02 o
  -4  10  13       44.92       48.15      4.52 o
  -3  10  13       93.04      104.35      5.32 o
  -2  10  13        7.11       25.84      7.07 o
  -1  10  13       13.58        4.47      7.09 o
   0  10  13       12.33       12.74      5.51 o
   1  10  13        3.17       14.75      5.63 o
   2  10  13       57.86       43.52      8.59 o
   3  10  13        2.05       18.60     12.63 o
   4  10  13       97.98      116.01     14.70 o
  -7  11  13        4.51       14.09      9.29 o
  -6  11  13        2.62        4.90      6.84 o
  -5  11  13       50.01       52.62      5.63 o
  -4  11  13       25.60       31.54      7.98 o
  -3  11  13        1.76        8.40      6.19 o
  -2  11  13        0.74       -0.33      6.90 o
  -1  11  13       29.11       28.65      6.46 o
   0  11  13        0.04        2.99      5.09 o
   1  11  13       75.78       71.87      9.40 o
   2  11  13       17.55       25.02     21.19 o
   3  11  13       82.78       85.20     14.19 o
  -5  12  13        6.82        4.93     10.96 o
  -4  12  13       25.40       29.76      5.22 o
  -3  12  13       43.67       47.60      7.55 o
  -2  12  13        0.92       -5.27     16.70 o
  -1  12  13        0.00        2.15      7.73 o
   0  12  13       70.77       64.36     16.23 o
   1  12  13        1.69       -1.24      4.24 o
   2  12  13        4.21       -6.64      6.64 o
  -4  13  13       15.42       21.15      7.48 o
  -3  13  13       28.56       39.36      5.81 o
  -2  13  13       19.39       26.35      6.46 o
  -1  13  13        0.00        4.43      7.43 o
   0  13  13       37.36       12.16     13.24 o
   1  13  13        2.73       17.66     12.29 o
 -10   0  14        4.12       18.34     12.91 o
  -8   0  14       28.96       35.95      7.81 o
  -6   0  14      105.24       98.16      9.21 o
  -4   0  14        0.00      -13.01     13.01 o
  -2   0  14      566.57      593.40    155.37 o
   0   0  14       42.78       65.01     13.05 o
   2   0  14        1.23       32.32     12.86 o
   4   0  14      556.70      544.51     11.45 o
   6   0  14      103.03       74.64     48.60 o
 -10   1  14       62.84       72.97      7.82 o
  -9   1  14        1.83        9.47      5.69 o
  -8   1  14        0.08       31.70     16.39 o
  -7   1  14       78.59       55.23      7.13 o
  -6   1  14       30.78       56.26     17.44 o
  -5   1  14       45.83       32.71      7.56 o
  -4   1  14       25.15       25.40      9.48 o
  -3   1  14        0.01        7.14      5.74 o
  -2   1  14        6.42       17.61      5.83 o
  -1   1  14       59.62       64.70      6.23 o
   0   1  14       52.03       48.85      7.62 o
   1   1  14       17.12       34.75     10.26 o
   2   1  14      899.09      881.28      9.01 o
   3   1  14      588.93      618.54     12.91 o
   4   1  14       25.69       24.44     12.27 o
   5   1  14       57.87       58.98     24.63 o
   6   1  14       28.92       18.61      7.21 o
   7   1  14        9.75       26.74      9.08 o
 -10   2  14        7.25       23.47      8.79 o
  -9   2  14       14.48       12.96      7.72 o
  -8   2  14       12.55       -1.17      8.61 o
  -7   2  14       31.18       38.99      6.57 o
  -6   2  14       19.82       24.85      6.83 o
  -5   2  14      306.12      337.00     42.66 o
  -4   2  14       65.46       57.12      6.51 o
  -3   2  14       11.44        9.44      6.46 o
  -2   2  14        0.96       -0.21      6.62 o
  -1   2  14      129.80      125.74     22.01 o
   0   2  14      160.75      145.68      8.44 o
   1   2  14     2270.35     2190.15     34.81 o
   2   2  14       16.22       26.59     12.29 o
   3   2  14       10.78       15.93      6.24 o
   4   2  14       47.70       30.58     14.51 o
   5   2  14       74.85       69.00      8.47 o
   6   2  14       53.89       54.53      7.33 o
 -10   3  14        1.72       13.74     16.62 o
  -9   3  14       27.76       24.72      7.13 o
  -8   3  14      189.12      182.43      6.61 o
  -7   3  14       44.97       57.52      7.55 o
  -6   3  14       64.65       53.58      5.89 o
  -5   3  14       17.28       40.37     16.75 o
  -4   3  14       31.54       17.58     12.96 o
  -3   3  14       53.32       60.74      6.65 o
  -2   3  14        7.00        3.05      7.02 o
  -1   3  14       77.19       78.27     15.06 o
   0   3  14      628.71      575.68     21.64 o
   1   3  14       17.70       13.80      8.40 o
   2   3  14      432.27      451.40     17.17 o
   3   3  14       34.34       18.09     15.53 o
   4   3  14      148.03      144.13      7.95 o
   5   3  14       88.48       90.12      7.14 o
   6   3  14        2.46        5.38      6.28 o
 -10   4  14        9.15       14.07     18.40 o
  -9   4  14       16.97       -2.11      8.03 o
  -8   4  14       34.18       44.02      4.99 o
  -7   4  14        3.60        2.33     15.06 o
  -6   4  14      235.45      205.55     46.91 o
  -5   4  14       83.87       74.04     15.47 o
  -4   4  14        8.13       43.13     16.07 o
  -3   4  14      262.95      247.15     11.30 o
  -2   4  14      336.73      323.53     11.90 o
  -1   4  14       20.34       37.44      7.32 o
   0   4  14      402.38      387.70      6.45 o
   1   4  14      216.92      194.71     10.95 o
   2   4  14      145.43      135.43     20.91 o
   3   4  14       57.23       57.82      6.53 o
   4   4  14       11.62       24.66      7.91 o
   5   4  14        3.40        8.58      6.47 o
   6   4  14       43.75       57.43      5.19 o
 -10   5  14       16.11       27.68      5.41 o
  -9   5  14        6.43       -5.16      5.16 o
  -8   5  14        0.05        9.95      5.40 o
  -7   5  14        0.02       18.84      5.18 o
  -6   5  14       39.08       41.36      7.67 o
  -5   5  14       99.67       91.13     10.18 o
  -4   5  14       42.15       53.46      7.81 o
  -3   5  14      414.13      411.84      9.11 o
  -2   5  14       48.65       49.70      7.06 o
  -1   5  14        3.59       10.22      6.36 o
   0   5  14      592.79      525.65     12.00 o
   1   5  14        4.74       -4.66     11.05 o
   2   5  14      553.71      512.00     14.54 o
   3   5  14       26.89       39.50      6.55 o
   4   5  14       37.12       44.97      5.20 o
   5   5  14       16.34       16.27      8.59 o
   6   5  14       17.96       31.40      6.23 o
  -9   6  14        1.34       -4.38      4.38 o
  -8   6  14        5.21       -2.85      6.26 o
  -7   6  14       16.19       13.61      5.91 o
  -6   6  14        1.31        8.94      4.39 o
  -5   6  14        2.27        8.77      5.48 o
  -4   6  14      313.24      301.86     13.03 o
  -3   6  14      287.74      290.14     16.27 o
  -2   6  14      528.24      538.11      8.60 o
  -1   6  14      101.69      101.11     14.03 o
   0   6  14      459.93      432.63     70.26 o
   1   6  14      104.82       87.44     16.07 o
   2   6  14       74.85       42.83      4.83 o
   3   6  14        6.67       14.48      4.88 o
   4   6  14       39.82       39.85      4.77 o
   5   6  14        3.43       13.70      6.08 o
   6   6  14       79.40      101.26     20.39 o
  -9   7  14        1.88        1.42      6.63 o
  -8   7  14        0.16        4.18      9.00 o
  -7   7  14       43.37       43.71      6.01 o
  -6   7  14       50.27       57.34      5.60 o
  -5   7  14        2.07       16.94      6.25 o
  -4   7  14        7.06        6.31      6.80 o
  -3   7  14        4.34        6.39      9.49 o
  -2   7  14        0.00        8.55      7.66 o
  -1   7  14        0.24       -2.19      7.15 o
   0   7  14       17.54       22.39      8.11 o
   1   7  14       92.15       77.68     16.00 o
   2   7  14      130.15      123.08      5.39 o
   3   7  14      101.15      105.33      5.58 o
   4   7  14        5.02       25.53      6.20 o
   5   7  14       49.40       57.29     10.51 o
  -8   8  14       19.85       31.11     10.60 o
  -7   8  14        2.65        1.52      7.85 o
  -6   8  14       15.16       44.79      8.23 o
  -5   8  14        6.04       10.16     12.77 o
  -4   8  14       90.05       97.92      6.41 o
  -3   8  14       15.85       27.79      6.56 o
  -2   8  14       83.73       99.43      6.49 o
  -1   8  14      119.75      107.51      5.75 o
   0   8  14        6.25       19.49      7.06 o
   1   8  14      126.75      124.44     27.98 o
   2   8  14        0.00        4.89      5.88 o
   3   8  14       35.64       51.25      7.60 o
   4   8  14        3.52        0.76      4.95 o
   5   8  14        0.07        9.66      7.38 o
  -8   9  14        0.06        3.09      8.31 o
  -7   9  14       32.49       17.86      8.87 o
  -6   9  14       41.64       55.65      5.50 o
  -5   9  14       58.31       74.66      8.98 o
  -4   9  14       27.01       32.98      4.74 o
  -3   9  14        7.44       15.06      9.15 o
  -2   9  14        0.60        4.68      7.22 o
  -1   9  14       18.93       40.17      8.28 o
   0   9  14        0.79       -0.19      5.60 o
   1   9  14        0.05        8.92      5.60 o
   2   9  14       91.18       60.68      6.19 o
   3   9  14        7.54       16.36     15.31 o
   4   9  14       43.31       37.19     18.27 o
  -7  10  14       24.79       34.37      6.67 o
  -6  10  14        3.46       10.49      8.04 o
  -5  10  14       29.20       47.90     11.39 o
  -4  10  14      100.30       95.63     10.15 o
  -3  10  14        6.03       13.13      6.26 o
  -2  10  14       10.41        8.01      5.09 o
  -1  10  14       22.98       16.00      7.31 o
   0  10  14       23.08       26.36      5.85 o
   1  10  14       13.99       13.15      6.61 o
   2  10  14       13.63       45.96      7.79 o
   3  10  14       66.76       70.28     15.61 o
  -6  11  14        2.04       11.84      6.27 o
  -5  11  14        0.16        7.86      5.61 o
  -4  11  14       12.30       21.89      5.51 o
  -3  11  14       10.91       16.29      7.26 o
  -2  11  14        8.41       20.63      7.35 o
  -1  11  14       42.58       54.40      7.27 o
   0  11  14        7.06        8.95      8.88 o
   1  11  14        5.24       18.64      9.98 o
   2  11  14        0.67       18.84      9.38 o
   3  11  14       28.23       14.21     13.10 o
  -5  12  14        0.11       -0.09      6.88 o
  -4  12  14       18.96       26.70      5.42 o
  -3  12  14        3.65       20.08      8.24 o
  -2  12  14       12.25       26.30      6.39 o
  -1  12  14       33.33       34.27      6.48 o
   0  12  14        1.27       11.53      7.14 o
   1  12  14       16.13       30.74      5.29 o
  -2  13  14        1.01        3.87     13.03 o
  -9   0  15        0.70       -5.69      8.49 o
  -7   0  15       77.98       75.88     12.16 o
  -5   0  15       11.67       28.83      8.58 o
  -3   0  15      132.62      126.42     13.42 o
  -1   0  15      165.64      161.29      8.22 o
   1   0  15      258.36      265.99     10.01 o
   3   0  15       12.73       -9.12      9.12 o
   5   0  15        0.68       20.77     12.66 o
 -10   1  15        0.02       12.12      6.04 o
  -9   1  15       90.00       78.30      7.64 o
  -8   1  15       24.56       24.72      8.34 o
  -7   1  15      133.76      154.81     15.61 o
  -6   1  15        0.79        0.66      8.95 o
  -5   1  15      145.89      144.89      8.86 o
  -4   1  15        0.54       18.12      8.81 o
  -3   1  15        9.40        2.50      5.92 o
  -2   1  15       12.41       14.49      6.34 o
  -1   1  15       13.22       24.27      5.45 o
   0   1  15      126.45      120.91      7.81 o
   1   1  15      186.92      199.26     11.88 o
   2   1  15      216.88      217.05      9.48 o
   3   1  15        8.35       28.82      9.11 o
   4   1  15      271.12      263.47      7.22 o
   5   1  15      135.09      132.39     13.64 o
   6   1  15        3.98        7.72      7.40 o
 -10   2  15        0.07        9.84     13.60 o
  -9   2  15        0.20       -2.88     10.01 o
  -8   2  15       17.15       24.20      7.67 o
  -7   2  15       21.80       21.81      6.12 o
  -6   2  15      226.39      184.08      9.87 o
  -5   2  15       30.61       19.47      8.76 o
  -4   2  15      271.97      256.21     70.37 o
  -3   2  15       19.87       11.23     14.00 o
  -2   2  15       61.04       79.79     17.69 o
  -1   2  15        2.44       12.13      5.80 o
   0   2  15      659.91      634.79     11.25 o
   1   2  15       13.32       16.36     13.01 o
   2   2  15       38.80       29.33      8.51 o
   3   2  15       56.70       49.47      6.53 o
   4   2  15      101.13       64.71     25.58 o
   5   2  15       59.90       61.34     30.89 o
   6   2  15        0.19       11.08     10.04 o
 -10   3  15        0.09       -7.16      7.26 o
  -9   3  15       21.69       18.20      6.47 o
  -8   3  15        5.51       28.72      7.35 o
  -7   3  15        0.45        7.06      9.99 o
  -6   3  15       26.63       44.33     11.29 o
  -5   3  15      310.97      252.83     76.46 o
  -4   3  15      721.85      616.07    163.05 o
  -3   3  15       23.14       52.25     14.13 o
  -2   3  15        8.39       18.12      5.46 o
  -1   3  15      235.50      212.71     38.06 o
   0   3  15      106.87      113.85      5.43 o
   1   3  15      385.69      329.81     12.24 o
   2   3  15       48.70       48.08     17.24 o
   3   3  15      204.00      213.29     38.80 o
   4   3  15       18.85       17.99      6.30 o
   5   3  15        6.08        1.19      5.66 o
   6   3  15        6.31       14.06     12.92 o
 -10   4  15       11.46       26.60      9.18 o
  -9   4  15       16.60       14.81      6.44 o
  -8   4  15        5.11       20.04     12.43 o
  -7   4  15       48.18       38.54      9.90 o
  -6   4  15       74.22       75.58     14.67 o
  -5   4  15       22.17       33.04     13.34 o
  -4   4  15        9.74        2.87     27.01 o
  -3   4  15      808.67      782.89     16.74 o
  -2   4  15        0.02        6.23     11.84 o
  -1   4  15      831.32      805.91    123.46 o
   0   4  15      352.49      329.66     14.25 o
   1   4  15       16.30       10.31      5.65 o
   2   4  15       29.38       52.07      5.67 o
   3   4  15        0.00        3.88      4.65 o
   4   4  15       56.98       65.81     11.01 o
   5   4  15       17.13       28.45      5.31 o
   6   4  15       19.94       33.86      6.75 o
  -9   5  15       10.61       11.96      6.83 o
  -8   5  15       32.46       34.05      9.92 o
  -7   5  15        5.47       15.12      8.58 o
  -6   5  15        3.57       31.20      7.75 o
  -5   5  15        0.74       -0.35      5.10 o
  -4   5  15        4.67       -8.10     11.84 o
  -3   5  15      115.39       96.96      6.53 o
  -2   5  15       23.87       35.29      6.67 o
  -1   5  15       62.01       64.75     12.27 o
   0   5  15        2.96       11.24      5.75 o
   1   5  15      338.78      316.13      8.14 o
   2   5  15       59.27       52.36      8.38 o
   3   5  15      148.61      143.69      5.99 o
   4   5  15       15.94       26.05      9.09 o
   5   5  15       44.81       59.21      7.88 o
  -9   6  15       11.80       14.58      8.32 o
  -8   6  15       40.98       35.87      8.99 o
  -7   6  15       10.13       17.33      5.07 o
  -6   6  15       40.33       65.00     17.91 o
  -5   6  15       41.83       63.32      8.23 o
  -4   6  15        0.03        0.23      6.30 o
  -3   6  15       43.36       49.93      7.89 o
  -2   6  15        0.55       13.40     14.47 o
  -1   6  15      551.69      572.69     13.46 o
   0   6  15       37.37       38.90      6.58 o
   1   6  15       58.65       54.44      8.50 o
   2   6  15       27.28       27.75      4.80 o
   3   6  15       60.68       68.81      6.99 o
   4   6  15        0.12        2.32      5.01 o
   5   6  15        0.32       13.86      9.11 o
  -9   7  15       11.30        9.23      9.19 o
  -8   7  15        2.07       10.73      5.68 o
  -7   7  15       12.07       37.54      7.50 o
  -6   7  15       85.05       78.38      4.89 o
  -5   7  15       33.77       28.92      8.12 o
  -4   7  15       49.49       46.48      9.29 o
  -3   7  15       31.53       39.42      6.41 o
  -2   7  15       21.37        6.28     20.58 o
  -1   7  15       63.33       62.72      7.95 o
   0   7  15      155.42      144.24     10.16 o
   1   7  15      137.41      133.96     25.17 o
   2   7  15        0.43        6.34      6.86 o
   3   7  15        0.19       -4.99      5.32 o
   4   7  15        0.00        8.18      6.93 o
   5   7  15       31.64       37.83      6.58 o
  -8   8  15       15.01       21.99      8.28 o
  -7   8  15      130.03      120.20     10.74 o
  -6   8  15        2.94       19.70      5.96 o
  -5   8  15       11.65       20.69      7.32 o
  -4   8  15       27.06       34.63     11.20 o
  -3   8  15        2.17        0.29      6.94 o
  -2   8  15       96.15       99.06      7.47 o
  -1   8  15       95.38       93.27      5.24 o
   0   8  15       51.73       42.40      9.79 o
   1   8  15        3.86       12.61      5.25 o
   2   8  15       15.66       16.82      7.35 o
   3   8  15       33.33       33.33      6.58 o
   4   8  15        4.46        6.12      8.21 o
  -7   9  15       46.49       65.87     10.72 o
  -6   9  15        1.92       17.58      7.34 o
  -5   9  15        1.86       -4.93      8.19 o
  -4   9  15       50.28       64.87      9.86 o
  -3   9  15      109.70      107.35      6.49 o
  -2   9  15       26.00       14.74     14.32 o
  -1   9  15       82.32       92.49     12.98 o
   0   9  15        1.45        9.00      5.26 o
   1   9  15        5.17       15.69      4.60 o
   2   9  15       24.20       20.60      5.56 o
   3   9  15        1.30       24.05     25.36 o
  -7  10  15       10.37       28.35     15.98 o
  -6  10  15        4.13        5.09      7.12 o
  -5  10  15       11.87       -0.08     11.09 o
  -4  10  15        6.68       -0.79      5.06 o
  -3  10  15        9.75        9.96      6.33 o
  -2  10  15        3.95      -11.39     11.49 o
  -1  10  15      178.22      188.41     15.31 o
   0  10  15        0.85        4.74      7.57 o
   1  10  15        3.36       19.73     10.28 o
   2  10  15       18.49       19.71      9.40 o
   3  10  15        3.38        5.56     13.47 o
  -5  11  15        0.13        3.57     12.62 o
  -4  11  15        0.02        4.77      6.56 o
  -3  11  15        5.74       14.32      7.72 o
  -2  11  15       18.52       19.10     12.83 o
  -1  11  15        0.14        0.48      7.68 o
   0  11  15       20.74       20.48      5.69 o
   1  11  15       40.21       38.29      7.19 o
  -4  12  15        3.76        7.69      9.09 o
  -3  12  15        2.97        5.68      5.21 o
  -2  12  15        0.21        2.34      6.37 o
  -1  12  15        3.39      -10.08     10.08 o
   0  12  15        7.38        2.63      5.92 o
 -10   0  16       10.05       -5.34      8.54 o
  -8   0  16      127.74      161.68      9.28 o
  -6   0  16       19.02       34.32     11.82 o
  -4   0  16      257.34      256.78     12.92 o
  -2   0  16        2.21        0.57      6.93 o
   0   0  16       14.54        7.80      8.87 o
   2   0  16      264.12      242.07     13.71 o
   4   0  16        5.76        3.84      8.73 o
 -10   1  16       11.29       25.11     18.39 o
  -9   1  16        7.80        1.29      9.45 o
  -8   1  16      147.41      154.53      8.82 o
  -7   1  16        1.32       -5.98      5.98 o
  -6   1  16       30.43       28.92     13.02 o
  -5   1  16        0.61       10.95     15.87 o
  -4   1  16       59.70       52.75     21.14 o
  -3   1  16       33.43       31.20      9.95 o
  -2   1  16      253.36      247.19     29.55 o
  -1   1  16       79.84       69.57      7.50 o
   0   1  16       26.89       45.80      6.30 o
   1   1  16        5.42        3.36      9.66 o
   2   1  16       31.22       49.92     12.18 o
   3   1  16      237.04      264.78     16.25 o
   4   1  16      402.64      368.40     20.19 o
   5   1  16       45.81       57.74     14.65 o
 -10   2  16        4.07       32.77     17.80 o
  -9   2  16        2.53       14.40     17.37 o
  -8   2  16       11.72       15.11     11.91 o
  -7   2  16       70.87       52.36      6.96 o
  -6   2  16       59.60       77.64     12.57 o
  -5   2  16       62.60       68.12      7.19 o
  -4   2  16        0.95        8.80      6.89 o
  -3   2  16        0.23        9.16     15.35 o
  -2   2  16      281.29      243.98     34.74 o
  -1   2  16        8.59       21.63      5.60 o
   0   2  16       24.95       24.38      6.42 o
   1   2  16       15.35       34.57      7.29 o
   2   2  16       11.65       16.69      7.21 o
   3   2  16       98.85      114.39      7.87 o
   4   2  16        0.80       21.39      9.03 o
   5   2  16       57.75       73.23      9.19 o
  -9   3  16       66.61       84.89     10.01 o
  -8   3  16       10.62       32.24      7.71 o
  -7   3  16       57.69       68.14      8.05 o
  -6   3  16        4.45       -2.67     18.87 o
  -5   3  16       19.10       43.79     15.64 o
  -4   3  16      168.85      165.29      9.69 o
  -3   3  16      914.76      876.64     25.38 o
  -2   3  16       61.21       77.79      7.07 o
  -1   3  16       69.53       75.28      6.42 o
   0   3  16      134.01      108.68      6.57 o
   1   3  16        0.10        6.48      6.24 o
   2   3  16      102.83       98.64      6.43 o
   3   3  16        0.76        2.12      6.10 o
   4   3  16       11.06       -9.62     10.64 o
   5   3  16       23.59       25.96      6.57 o
  -9   4  16       14.56       17.04      7.57 o
  -8   4  16        0.88       11.38      8.75 o
  -7   4  16       21.82       15.06      6.83 o
  -6   4  16        3.07       -6.95      6.95 o
  -5   4  16       57.87       56.99      8.33 o
  -4   4  16       73.32       65.54      8.94 o
  -3   4  16      194.79      190.79     12.06 o
  -2   4  16      377.93      364.18     13.15 o
  -1   4  16        0.41       -2.01      6.32 o
   0   4  16      138.98      124.82      5.92 o
   1   4  16       22.53       29.26      6.99 o
   2   4  16       19.90       48.98      8.86 o
   3   4  16       96.76       94.15      8.21 o
   4   4  16        0.10       24.15     11.05 o
   5   4  16       19.11       25.72      7.42 o
  -9   5  16        5.37       -3.65      6.37 o
  -8   5  16       70.20       57.15     19.43 o
  -7   5  16        0.93       -7.51      8.51 o
  -6   5  16        0.72        4.76     12.07 o
  -5   5  16       34.03       39.04      6.24 o
  -4   5  16       74.69       48.30     16.95 o
  -3   5  16       37.51       48.86      7.90 o
  -2   5  16      140.26      157.37     10.64 o
  -1   5  16       94.60       92.33     22.19 o
   0   5  16       51.51       43.37      5.68 o
   1   5  16       45.09       50.59      5.65 o
   2   5  16       83.78       88.09      5.82 o
   3   5  16        9.54       18.00     11.76 o
   4   5  16       66.59       74.37     16.01 o
   5   5  16      118.10      134.51     10.25 o
  -8   6  16        1.19       13.98      5.22 o
  -7   6  16        6.12        5.57      4.75 o
  -6   6  16       20.86       -2.85      5.79 o
  -5   6  16       67.94       66.33      6.32 o
  -4   6  16        4.18       12.46      7.05 o
  -3   6  16        1.05        1.75      8.02 o
  -2   6  16       55.77       68.08      7.66 o
  -1   6  16       12.45       17.88      6.25 o
   0   6  16      145.12      169.88     11.54 o
   1   6  16        2.30        5.84      6.89 o
   2   6  16       96.74       81.17      5.97 o
   3   6  16        1.00        4.80      5.88 o
   4   6  16       86.41       72.93      7.58 o
  -8   7  16        1.41       12.94      5.73 o
  -7   7  16       15.91        2.87     15.13 o
  -6   7  16       57.97       52.91      8.67 o
  -5   7  16       16.66       21.78      4.63 o
  -4   7  16       16.12       23.32     23.89 o
  -3   7  16      446.16      406.92     10.27 o
  -2   7  16       78.02       87.59     13.54 o
  -1   7  16      102.09      108.06      6.33 o
   0   7  16       10.42       24.63      6.15 o
   1   7  16        1.07       30.45     14.53 o
   2   7  16        3.38       11.33      6.21 o
   3   7  16        0.42       -4.60      8.74 o
   4   7  16       14.23       13.57      6.14 o
  -7   8  16        4.49       -0.43      7.15 o
  -6   8  16        3.84       -1.44      6.25 o
  -5   8  16       22.41       33.36      6.34 o
  -4   8  16        3.37        5.12      7.77 o
  -3   8  16        2.85       12.62      7.61 o
  -2   8  16       60.99       68.29      5.80 o
  -1   8  16       24.63       18.21      6.54 o
   0   8  16       74.67       64.60      5.19 o
   1   8  16       22.92       27.56      5.53 o
   2   8  16       15.88        7.79      5.40 o
   3   8  16       17.60       15.56      8.82 o
  -7   9  16       69.57       75.45      6.06 o
  -6   9  16        7.12       29.87      5.65 o
  -5   9  16       63.88       78.11     11.64 o
  -4   9  16        0.88        0.15      8.59 o
  -3   9  16       76.54       65.33      7.69 o
  -2   9  16       10.99       17.88      6.24 o
  -1   9  16        7.78       16.02      7.26 o
   0   9  16       93.71       96.18      8.04 o
   1   9  16       40.67       49.70      7.80 o
   2   9  16       22.25        6.27      9.05 o
   3   9  16        0.50        3.42     17.67 o
  -6  10  16        2.99       16.18      8.91 o
  -5  10  16        5.80       30.33     11.81 o
  -4  10  16        4.22        9.56      6.79 o
  -3  10  16       38.44       32.79      6.33 o
  -2  10  16        0.54        1.22      9.97 o
  -1  10  16        2.34        1.72      7.72 o
   0  10  16       58.05       68.32     10.99 o
   1  10  16      196.02      191.51      6.70 o
   2  10  16        1.61       -5.10      5.10 o
  -4  11  16       43.89       52.16     14.32 o
  -3  11  16       49.39       50.50      7.88 o
  -2  11  16        1.00        2.54      7.79 o
  -1  11  16        3.46       10.22      7.41 o
   0  11  16        0.72       16.01      6.13 o
  -9   0  17       38.46       38.25      8.38 o
  -7   0  17        0.23        0.80      8.21 o
  -5   0  17       25.79       20.22     11.77 o
  -3   0  17        0.06        7.34     27.93 o
  -1   0  17      646.14      637.60     11.58 o
   1   0  17      412.93      398.71     14.03 o
   3   0  17       39.10       30.78     12.51 o
   5   0  17       16.09       20.96     12.86 o
  -9   1  17       13.62        1.46     32.53 o
  -8   1  17       11.92       27.48     17.18 o
  -7   1  17        6.86       27.56      8.63 o
  -6   1  17       20.50       16.51      8.40 o
  -5   1  17      187.39      166.21      7.43 o
  -4   1  17      249.42      208.41     52.45 o
  -3   1  17       83.90       86.06     14.16 o
  -2   1  17       11.26       18.29      5.70 o
  -1   1  17      241.20      232.28      9.18 o
   0   1  17       70.82       71.88      6.49 o
   1   1  17       33.21       36.90      9.68 o
   2   1  17       70.35       79.68      7.92 o
   3   1  17       23.55       38.38     18.09 o
   4   1  17      144.15      154.87     11.74 o
   5   1  17        8.11        9.63      9.08 o
  -9   2  17        7.13       27.00     10.96 o
  -8   2  17       12.11       27.78      6.71 o
  -7   2  17        0.00       -0.69      8.42 o
  -6   2  17       32.44       47.33      8.42 o
  -5   2  17        0.96       24.53     20.55 o
  -4   2  17        0.11        3.48      8.11 o
  -3   2  17      119.82      122.30      6.59 o
  -2   2  17       33.91       24.12     12.36 o
  -1   2  17        5.10       -1.38      6.55 o
   0   2  17      276.10      283.40     13.71 o
   1   2  17        0.28       11.86      6.23 o
   2   2  17       78.63       91.23      7.37 o
   3   2  17       18.56       37.26     10.72 o
   4   2  17       87.80      104.58     14.62 o
   5   2  17       54.61       52.29      9.22 o
  -9   3  17        3.64        0.19     12.53 o
  -8   3  17        1.49       21.54     29.56 o
  -7   3  17       11.60       27.86     22.66 o
  -6   3  17       49.34       54.58     28.50 o
  -5   3  17        0.04       -6.16      7.14 o
  -4   3  17      446.06      432.92     24.61 o
  -3   3  17        0.24       31.11     19.72 o
  -2   3  17       13.44       19.19      5.22 o
  -1   3  17       20.09        7.24      8.36 o
   0   3  17        8.82       21.82      5.65 o
   1   3  17        6.30        2.96      7.52 o
   2   3  17       28.88       40.01      5.92 o
   3   3  17        7.98       13.39      9.29 o
   4   3  17       19.80       25.45     11.06 o
  -9   4  17        4.67       35.79     16.61 o
  -8   4  17        3.20       -6.10      6.10 o
  -7   4  17       28.62       23.75      6.01 o
  -6   4  17       10.47       24.78      6.67 o
  -5   4  17      101.70       98.38      9.87 o
  -4   4  17       11.90       25.32     14.48 o
  -3   4  17        2.94        7.86     11.93 o
  -2   4  17      116.92      101.19     13.45 o
  -1   4  17       85.63       78.60     12.43 o
   0   4  17       65.15       82.98      5.69 o
   1   4  17      364.14      363.34     14.95 o
   2   4  17       62.01       71.97      8.82 o
   3   4  17        2.45        4.99      9.60 o
   4   4  17       41.17       49.13      6.73 o
  -8   5  17        3.89       -0.67      6.70 o
  -7   5  17        4.84       15.70      6.27 o
  -6   5  17        6.66        4.56      6.84 o
  -5   5  17       39.75       39.23     12.29 o
  -4   5  17       17.16        9.41      8.24 o
  -3   5  17       33.79       18.83      9.08 o
  -2   5  17        6.31        7.24      9.34 o
  -1   5  17       14.54       18.84      9.64 o
   0   5  17       15.57        8.66      6.87 o
   1   5  17       28.59       26.07      6.29 o
   2   5  17       60.40       58.11      6.36 o
   3   5  17       11.65       12.96      6.04 o
   4   5  17        2.55       -3.76      5.73 o
  -8   6  17        5.54       -3.50      6.21 o
  -7   6  17        1.29       -0.20      5.72 o
  -6   6  17       29.61       21.04      6.40 o
  -5   6  17        5.23       44.78     13.17 o
  -4   6  17        1.02       16.25     13.92 o
  -3   6  17      412.83      388.89     13.35 o
  -2   6  17       39.75       48.51      6.46 o
  -1   6  17        0.17        6.91      8.39 o
   0   6  17        3.27       13.66      5.84 o
   1   6  17      111.54      127.22      9.59 o
   2   6  17       22.74       26.53      6.64 o
   3   6  17        3.57        2.65      5.45 o
   4   6  17        1.59        3.33      6.13 o
  -8   7  17       24.16       53.11     10.02 o
  -7   7  17       44.50       47.81      6.42 o
  -6   7  17        1.58       13.92      6.93 o
  -5   7  17        1.56       10.68     11.69 o
  -4   7  17       64.89       61.80      7.28 o
  -3   7  17        7.22       27.95     11.15 o
  -2   7  17       55.32       51.33      7.96 o
  -1   7  17       93.24       96.59     15.71 o
   0   7  17      130.13      117.60      9.32 o
   1   7  17       31.25       40.06      5.58 o
   2   7  17       30.64       12.65      8.78 o
   3   7  17        0.01       13.21     11.94 o
  -7   8  17        1.64        4.96     11.30 o
  -6   8  17       47.02       62.18      8.37 o
  -5   8  17       42.68       58.34      6.52 o
  -4   8  17      112.87      122.57      9.17 o
  -3   8  17        0.87       -6.52      6.52 o
  -2   8  17        0.09        1.39     21.63 o
  -1   8  17       59.37       55.69      7.56 o
   0   8  17        0.00       -2.67      6.50 o
   1   8  17       37.45       42.06     12.27 o
   2   8  17        0.64      -11.33     11.65 o
  -6   9  17       52.25       64.67      7.72 o
  -5   9  17       12.36        5.69     15.93 o
  -4   9  17        2.95        7.15     17.92 o
  -3   9  17       57.94       43.01      7.81 o
  -2   9  17       49.76       68.13      7.42 o
  -1   9  17       36.42       47.48     16.60 o
   0   9  17        1.18       21.55      7.73 o
   1   9  17        0.36       26.52      8.25 o
   2   9  17       26.37        1.08     15.03 o
  -5  10  17        1.41       10.15      7.90 o
  -4  10  17       36.14       58.45      9.05 o
  -3  10  17        2.45       -5.72      5.77 o
  -2  10  17        8.04       11.57      8.20 o
  -1  10  17        5.06       20.37      7.45 o
   0  10  17       44.30       57.34     11.68 o
  -8   0  18       19.88       -5.37     12.03 o
  -6   0  18       86.19       93.84      8.60 o
  -4   0  18       11.92        1.80     13.33 o
  -2   0  18      368.28      341.66     18.11 o
   0   0  18       43.92       48.05      9.15 o
   2   0  18      127.19      119.64     12.82 o
   4   0  18      264.22      259.25     13.71 o
  -9   1  18        0.16       12.40     12.32 o
  -8   1  18        1.69        9.32      8.21 o
  -7   1  18       44.44       29.46      9.99 o
  -6   1  18       92.49       95.61     11.55 o
  -5   1  18       85.91       69.50     24.62 o
  -4   1  18       15.78       17.08     14.68 o
  -3   1  18        0.57       15.03     10.95 o
  -2   1  18      138.31      126.10      4.72 o
  -1   1  18        5.13        6.07      5.27 o
   0   1  18       45.44       41.73     11.61 o
   1   1  18        8.01       18.03      6.32 o
   2   1  18        0.00       10.74      7.22 o
   3   1  18       24.14       16.19      7.38 o
   4   1  18       74.50       67.29     15.04 o
  -9   2  18       11.92       29.91     14.76 o
  -8   2  18        0.35       15.79     10.22 o
  -7   2  18        0.35       21.43      8.22 o
  -6   2  18       17.10       44.05      8.23 o
  -5   2  18       51.80       39.65     18.19 o
  -4   2  18        6.62        9.62     11.84 o
  -3   2  18       52.67       43.63     12.47 o
  -2   2  18      102.84       81.59      7.11 o
  -1   2  18      295.31      285.70      7.10 o
   0   2  18       31.28       34.76      6.21 o
   1   2  18       67.77       75.65      6.89 o
   2   2  18        1.45        1.18      6.42 o
   3   2  18       64.01       63.82      8.01 o
   4   2  18        0.00        3.32      7.43 o
  -8   3  18        0.30      -15.10     15.67 o
  -7   3  18        2.72        6.04      7.90 o
  -6   3  18       25.26       24.04      8.23 o
  -5   3  18       71.73       62.54      6.21 o
  -4   3  18       72.41       73.90     14.49 o
  -3   3  18       12.00       14.01      7.30 o
  -2   3  18       16.92        1.59      5.51 o
  -1   3  18       47.33       50.75      6.65 o
   0   3  18       23.23       23.17      5.93 o
   1   3  18        6.77        1.34      6.51 o
   2   3  18       16.55       46.44     12.01 o
   3   3  18       76.85       93.53     13.69 o
   4   3  18       66.25       59.09      9.81 o
  -8   4  18       88.96       85.87     33.73 o
  -7   4  18        5.14        1.40     12.05 o
  -6   4  18        1.58        5.14      7.77 o
  -5   4  18       18.85        7.23      9.46 o
  -4   4  18       53.53       52.02     11.22 o
  -3   4  18      100.45      122.97     12.59 o
  -2   4  18       82.71       71.43     29.96 o
  -1   4  18        4.30        4.44      6.75 o
   0   4  18       45.27       54.62      9.48 o
   1   4  18       86.41       91.52      5.79 o
   2   4  18       34.27       38.50      5.82 o
   3   4  18       15.87       24.57      7.85 o
   4   4  18        2.24       -0.09     12.88 o
  -8   5  18       10.92        4.79      9.82 o
  -7   5  18        0.09      -13.61     19.04 o
  -6   5  18       10.12        2.36      5.09 o
  -5   5  18        0.79        7.84      8.64 o
  -4   5  18       37.89       51.86     10.49 o
  -3   5  18        3.09       37.18      8.54 o
  -2   5  18       37.16       37.88      8.81 o
  -1   5  18        9.55       19.45      5.49 o
   0   5  18       59.91       50.84      5.67 o
   1   5  18        1.07       -0.75      9.06 o
   2   5  18       81.89       95.25      8.53 o
   3   5  18        6.17       17.73      6.44 o
  -7   6  18       57.21       37.70      6.01 o
  -6   6  18       21.36       18.76      5.63 o
  -5   6  18        7.83       15.47      5.49 o
  -4   6  18       62.30       50.99     13.87 o
  -3   6  18       39.98       56.59      8.77 o
  -2   6  18        6.25        6.30      6.66 o
  -1   6  18       76.46       79.51      5.39 o
   0   6  18      237.00      196.27     10.02 o
   1   6  18       40.71       44.67      5.24 o
   2   6  18        2.61        2.74      9.06 o
   3   6  18        1.17       25.17     17.41 o
  -7   7  18       15.36       18.62      6.61 o
  -6   7  18        3.65        3.13     13.54 o
  -5   7  18        3.71       27.72     28.60 o
  -4   7  18        1.97       -8.23      8.23 o
  -3   7  18        8.96        6.17      8.79 o
  -2   7  18        1.50       12.86      6.39 o
  -1   7  18       52.06       48.36      8.08 o
   0   7  18       71.69       61.41      8.73 o
   1   7  18       38.61       45.40     13.74 o
   2   7  18        4.90       21.16      6.89 o
  -6   8  18       21.57       23.86      6.97 o
  -5   8  18       23.64       23.00      9.91 o
  -4   8  18        2.15       25.40      8.74 o
  -3   8  18       28.92       39.32     11.08 o
  -2   8  18        0.12       10.60      6.08 o
  -1   8  18        7.41       15.55     10.15 o
   0   8  18      125.79       86.47      6.10 o
   1   8  18        0.10       25.80      8.73 o
  -5   9  18       32.01       76.04     23.98 o
  -4   9  18       27.86       56.92     11.58 o
  -3   9  18        1.45        3.37      6.59 o
  -2   9  18        4.65        1.76     11.58 o
  -1   9  18       51.07       45.13      9.09 o
   0   9  18       16.18       21.35      5.82 o
  -3  10  18        4.60       11.01      7.88 o
  -2  10  18        3.77       -7.63      7.63 o
  -7   0  19       19.17       53.31     11.99 o
  -5   0  19        3.38       10.03      7.19 o
  -3   0  19      155.85      163.32      7.63 o
  -1   0  19       11.50        2.47      9.11 o
   1   0  19      219.04      239.40     12.78 o
   3   0  19      154.54      139.76     13.51 o
  -8   1  19        0.04       28.74     33.94 o
  -7   1  19        0.15       14.51      6.05 o
  -6   1  19        0.25        5.28      6.34 o
  -5   1  19       19.27       23.64     24.60 o
  -4   1  19        7.69        6.41     14.20 o
  -3   1  19      107.74       96.06      8.72 o
  -2   1  19       29.49       13.21      7.33 o
  -1   1  19      150.80      159.07      6.21 o
   0   1  19        0.02        7.48      5.51 o
   1   1  19        1.14        8.73     13.26 o
   2   1  19        5.34       20.39      7.48 o
   3   1  19       46.36       49.43      7.41 o
  -8   2  19        0.00      -17.13     17.13 o
  -7   2  19        7.66       11.26     31.16 o
  -6   2  19       12.14        2.50     13.20 o
  -5   2  19        0.58       19.68      6.09 o
  -4   2  19        0.00       26.60     20.97 o
  -3   2  19       63.88       47.64      7.18 o
  -2   2  19      126.36      125.86     10.47 o
  -1   2  19        6.77       22.01      5.89 o
   0   2  19       67.13       68.57      6.25 o
   1   2  19       21.44       11.94      5.68 o
   2   2  19       22.40       15.62     10.74 o
   3   2  19        2.23       18.26     13.14 o
  -8   3  19        7.42      -10.08     10.08 o
  -7   3  19        2.82      -10.15     13.68 o
  -6   3  19        0.00       21.59     12.62 o
  -5   3  19        1.38       23.43     16.19 o
  -4   3  19       46.51       47.71     15.46 o
  -3   3  19       47.77       50.17      9.06 o
  -2   3  19       17.47       10.65      7.28 o
  -1   3  19       54.84       52.11      5.31 o
   0   3  19       12.19       23.78      9.38 o
   1   3  19       10.60       16.63      7.05 o
   2   3  19       15.68       12.59      8.93 o
   3   3  19       20.57       14.49      6.46 o
  -8   4  19        6.80       14.43     16.85 o
  -7   4  19        5.27       16.85      5.40 o
  -6   4  19       21.52       21.46     16.54 o
  -5   4  19       45.24       57.16      6.03 o
  -4   4  19       20.15        4.16      5.34 o
  -3   4  19       34.13       35.61     13.42 o
  -2   4  19        9.19       10.87     10.35 o
  -1   4  19       45.44       34.20      6.23 o
   0   4  19        3.45       14.82      5.96 o
   1   4  19      107.37      114.36      6.77 o
   2   4  19        1.71       -4.19      6.29 o
   3   4  19        6.83        3.72      5.88 o
  -7   5  19       15.88       31.41      5.55 o
  -6   5  19       31.33       43.19     14.70 o
  -5   5  19       77.70       61.26     11.47 o
  -4   5  19      129.91      112.40     10.03 o
  -3   5  19       23.32       26.04     28.39 o
  -2   5  19        3.19      -10.40     10.40 o
  -1   5  19       20.57       21.17      9.74 o
   0   5  19        1.13        7.28      6.28 o
   1   5  19      118.02      123.14     12.16 o
   2   5  19       23.24       37.15      6.41 o
  -7   6  19        4.59       -7.34      7.34 o
  -6   6  19       37.23       45.85     12.36 o
  -5   6  19       52.82       51.74     12.73 o
  -4   6  19        0.01       -0.54     13.65 o
  -3   6  19       65.82       63.84      7.78 o
  -2   6  19       66.72       68.14     18.76 o
  -1   6  19       76.12       92.07     13.10 o
   0   6  19       10.69        7.09      7.68 o
   1   6  19        1.43        4.29     11.56 o
   2   6  19       10.30       18.38      6.01 o
  -6   7  19       26.69       52.37      6.73 o
  -5   7  19        8.15       15.82     14.03 o
  -4   7  19       44.89       62.06     26.23 o
  -3   7  19        1.67        2.12      8.88 o
  -2   7  19        0.01       18.31      6.68 o
  -1   7  19        6.68       18.00      5.29 o
   0   7  19      135.55      140.28     12.77 o
   1   7  19        0.22       14.83      9.71 o
  -5   8  19        2.84        1.11      7.95 o
  -4   8  19       18.51       34.96      6.25 o
  -3   8  19        1.04       15.01      8.90 o
  -2   8  19        0.54       12.96      6.65 o
  -1   8  19       58.89       74.30     12.03 o
   0   8  19        2.66        8.03      6.54 o
  -3   9  19        2.62       17.27     12.69 o
  -2   9  19        2.75        3.02     10.06 o
  -8   0  20        1.72       30.74     12.34 o
  -6   0  20      161.28      167.26      9.38 o
  -4   0  20      144.71      120.66     62.06 o
  -2   0  20      543.58      542.24     29.00 o
   0   0  20        0.54       -5.79      9.02 o
   2   0  20       14.45       39.82     26.35 o
  -7   1  20       10.65       23.38     12.13 o
  -6   1  20       15.80        4.72     13.24 o
  -5   1  20        0.43        3.05      7.25 o
  -4   1  20       56.95       67.04     19.43 o
  -3   1  20      140.95      126.23      7.94 o
  -2   1  20       10.94       16.75      5.52 o
  -1   1  20        9.05        5.60      5.03 o
   0   1  20        0.95        3.07      5.09 o
   1   1  20       54.57       75.17     10.21 o
   2   1  20       32.97       45.20      7.45 o
  -7   2  20       44.07       43.95      6.21 o
  -6   2  20        1.26        8.56      6.06 o
  -5   2  20       20.20       23.37      5.13 o
  -4   2  20        1.23        9.61      7.25 o
  -3   2  20       19.89       14.33      6.92 o
  -2   2  20        7.53        9.98      6.93 o
  -1   2  20       17.15       27.80      6.08 o
   0   2  20       18.52       37.18      5.63 o
   1   2  20        0.00       10.66      5.76 o
   2   2  20       50.62       40.24      5.83 o
  -7   3  20        2.10       21.56      6.07 o
  -6   3  20       37.24       35.99      7.29 o
  -5   3  20       27.43       25.06     10.40 o
  -4   3  20       92.31       83.01      8.00 o
  -3   3  20       24.56       32.22      8.72 o
  -2   3  20       31.88       22.45      7.27 o
  -1   3  20       46.59       36.65      9.09 o
   0   3  20       99.92       95.78      5.40 o
   1   3  20        8.68       10.65      9.59 o
   2   3  20       50.07       47.29      5.82 o
  -7   4  20        1.07        9.71      6.29 o
  -6   4  20       39.74       36.00     13.10 o
  -5   4  20        7.60       19.89     12.31 o
  -4   4  20        8.16        8.31     12.17 o
  -3   4  20       45.43       33.83     24.32 o
  -2   4  20       63.01       44.63      9.50 o
  -1   4  20        8.30       14.08      5.30 o
   0   4  20       18.54       21.49      5.66 o
   1   4  20        0.68        4.68      6.43 o
   2   4  20        1.87       23.61      9.14 o
  -6   5  20        2.62        7.92      7.40 o
  -5   5  20       25.42       24.58      6.18 o
  -4   5  20       94.12       99.86     10.89 o
  -3   5  20       35.10       33.98      9.90 o
  -2   5  20       40.18       40.09      7.43 o
  -1   5  20       46.01       56.21     13.24 o
   0   5  20        8.91        8.79      6.67 o
   1   5  20        0.48        9.33      9.65 o
  -6   6  20        5.19        6.02     22.74 o
  -5   6  20       40.20       37.32      7.11 o
  -4   6  20        7.96       17.38      9.09 o
  -3   6  20       19.00       -1.41     18.25 o
  -2   6  20       29.45       13.87     11.13 o
  -1   6  20       14.41       19.88      8.24 o
   0   6  20        9.60       16.81      9.83 o
  -5   7  20       68.62       58.35     12.64 o
  -4   7  20        4.75       -1.73      6.52 o
  -3   7  20       26.35       32.52      7.48 o
  -2   7  20       36.99       34.46      6.90 o
  -1   7  20       29.88       37.18      5.37 o
  -7   0  21       11.29       32.60     12.29 o
  -5   0  21       16.96       14.45      7.09 o
  -3   0  21       83.13       96.35     37.99 o
  -1   0  21        0.18       14.89     18.85 o
   1   0  21      224.27      261.81     18.25 o
  -7   1  21       29.14       30.45      7.02 o
  -6   1  21       13.83       16.87      6.95 o
  -5   1  21        0.63       20.24      5.50 o
  -4   1  21        0.23       -6.89      7.90 o
  -3   1  21        0.01        7.17     10.75 o
  -2   1  21        3.66       -8.28      8.28 o
  -1   1  21       17.48       17.24      7.09 o
   0   1  21        7.27        4.51      6.02 o
   1   1  21        0.13       -2.01      9.64 o
  -6   2  21        2.14       -2.95      6.54 o
  -5   2  21       22.05       22.72      5.05 o
  -4   2  21       33.87       21.83      9.48 o
  -3   2  21        4.53       22.91      5.62 o
  -2   2  21       53.22       45.36      6.43 o
  -1   2  21        4.60       17.01      5.76 o
   0   2  21        3.77       15.78      6.92 o
   1   2  21        7.99       13.32      7.29 o
  -6   3  21       44.52       31.25      6.14 o
  -5   3  21       28.62       32.57      9.86 o
  -4   3  21        8.21       21.71     12.52 o
  -3   3  21        0.60       23.96      6.71 o
  -2   3  21       45.42       37.65     14.35 o
  -1   3  21       17.09       27.66      5.13 o
   0   3  21        0.05        8.85      8.90 o
   1   3  21       11.46       22.01      6.42 o
  -6   4  21       11.30       12.31      6.53 o
  -5   4  21        0.65       14.69      9.71 o
  -4   4  21        4.19        4.22      6.23 o
  -3   4  21       42.97       45.00     10.21 o
  -2   4  21        7.39        4.69     11.76 o
  -1   4  21       78.84       76.70      8.54 o
   0   4  21        4.83       23.13      8.17 o
  -5   5  21       12.07        5.73      5.71 o
  -4   5  21        1.86       12.37      5.55 o
  -3   5  21       16.05       33.07      7.46 o
  -2   5  21        1.21       19.07     12.79 o
  -1   5  21       15.08       18.91      6.10 o
  -4   6  21        7.10        8.10      7.49 o
  -3   6  21       56.38       39.07     17.37 o
  -2   6  21        8.29        6.22     15.20 o
  -4   0  22       18.52       44.91     13.10 o
  -2   0  22        5.58       14.31      7.18 o
   0   0  22       25.40       27.91     13.19 o
  -5   1  22        1.35       24.06     18.03 o
  -4   1  22        8.09       -0.88      6.85 o
  -3   1  22        1.10       14.66     10.42 o
  -2   1  22       25.10       35.14      9.47 o
  -1   1  22        0.03        1.29      6.23 o
  -5   2  22       12.09       18.39     12.93 o
  -4   2  22       39.13       37.36     10.53 o
  -3   2  22       99.36      102.85     18.54 o
  -2   2  22       16.28       27.73      9.79 o
  -1   2  22        1.64        9.96     11.55 o
  -5   3  22        0.74       -2.11     12.64 o
  -4   3  22        9.60       28.57      8.96 o
  -3   3  22       35.61       31.66      5.23 o
  -2   3  22        0.47       -7.14     11.61 o
  -1   3  22        1.40       11.43      5.91 o
  -3   4  22        0.55       11.29      5.11 o
 
